# Supplementary material for: Bis(dicyclo­hexyl­phenyl­phosphine)silver(I) nitrate
Source: Acta Crystallogr Sect E Struct Rep Online. 2010 Apr 10;66(Pt 5):m503–4. doi: 10.1107/S1600536810011724 (PMC2979226; doi:10.1107/S1600536810011724)
Supplement: Supplementary file 2 [file e-66-0m503-Isup2.hkl]

#
# h,k,l, Fc-squared, Fo-squared, sigma(Fo-squared) and status flag
#
data_I
_shelx_title ' mo_Ag_test_0m in P2(1)'
_shelx_refln_list_code          4
_shelx_F_calc_maximum      163.73
_exptl_crystal_F_000       756.00
_reflns_d_resolution_high  0.7618
 
loop_
 _symmetry_equiv_pos_as_xyz
 'x, y, z'
 '-x, y+1/2, -z'
 
_cell_length_a    10.9207
_cell_length_b    13.6312
_cell_length_c    12.2121
_cell_angle_alpha  90.000
_cell_angle_beta  106.896
_cell_angle_gamma  90.000
 
_shelx_F_squared_multiplier     1.000
 
loop_
 _refln_index_h
 _refln_index_k
 _refln_index_l
 _refln_F_squared_calc
 _refln_F_squared_meas
 _refln_F_squared_sigma
 _refln_observed_status
   1 -17   0      325.16      333.81     16.55 o
   2 -17   0      412.24      381.89     13.04 o
   3 -17   0      119.63      148.01     14.77 o
   4 -17   0      223.96      229.86     11.55 o
   0 -16   0      570.51      605.91     30.10 o
   1 -16   0      128.02      132.86     13.94 o
   2 -16   0      184.71      175.62      7.69 o
   3 -16   0      240.00      238.86      6.87 o
   4 -16   0       21.27       25.85      5.79 o
   5 -16   0      656.41      714.70     15.13 o
   6 -16   0      321.80      343.36     15.24 o
   1 -15   0      444.28      494.13     12.54 o
   2 -15   0      194.12      200.43      5.65 o
   3 -15   0      252.78      284.90      6.84 o
   4 -15   0      964.74      983.93     17.98 o
   5 -15   0      268.42      295.37      9.14 o
   6 -15   0      499.30      556.74     15.72 o
   7 -15   0      298.29      317.53     12.26 o
   0 -14   0      574.68      648.56     29.54 o
   1 -14   0       42.31       65.61      5.15 o
   2 -14   0     1459.73     1434.78     22.55 o
   3 -14   0      857.92      844.30     14.35 o
   4 -14   0      251.62      280.27      8.20 o
   5 -14   0     1081.13     1038.03     19.20 o
   6 -14   0      191.93      196.82      9.45 o
   7 -14   0      445.58      443.34     17.40 o
   8 -14   0      104.49       94.72      9.58 o
   1 -13   0     2039.81     1879.73     25.22 o
   2 -13   0       14.66       29.26      8.08 o
   3 -13   0     1033.34     1061.27     16.05 o
   4 -13   0     1108.00     1168.38     24.31 o
   5 -13   0       21.72       21.16      3.87 o
   6 -13   0      830.43      820.77     23.97 o
   7 -13   0        3.28       -0.28      4.17 o
   8 -13   0      135.99      124.55     10.30 o
   9 -13   0      141.07      137.40     17.84 o
   0 -12   0     2353.38     2248.20     47.53 o
   1 -12   0      333.04      395.18     15.25 o
   2 -12   0     2336.78     2265.93     31.40 o
   3 -12   0      332.92      333.75      7.22 o
   4 -12   0      365.24      360.96      8.92 o
   5 -12   0     1379.21     1342.31     26.51 o
   6 -12   0      228.56      229.79     15.33 o
   7 -12   0      470.75      496.49     17.73 o
   8 -12   0       55.25       44.11      8.22 o
   9 -12   0       48.22       55.18     12.26 o
  10 -12   0      260.42      239.41     21.46 o
   1 -11   0     2872.72     2818.75     41.38 o
   2 -11   0      861.80      851.74     12.59 o
   3 -11   0      870.22      883.94     16.94 o
   4 -11   0     1009.03      992.83     17.37 o
   5 -11   0       47.48       55.71      4.75 o
   6 -11   0     1123.80     1114.33     28.84 o
   7 -11   0      262.31      254.02     12.32 o
   8 -11   0      136.26      139.59     11.85 o
   9 -11   0      786.38      790.98     36.51 o
  10 -11   0       32.30       20.07      4.18 o
   0 -10   0      354.75      348.20      8.81 o
   1 -10   0     1247.19     1318.90     21.60 o
   2 -10   0      353.81      356.30      6.90 o
   3 -10   0     1714.20     1637.26     25.27 o
   4 -10   0     1322.68     1307.54     21.38 o
   5 -10   0     1466.42     1443.11     27.41 o
   6 -10   0      324.51      320.27     12.92 o
   7 -10   0     1042.73      984.27     26.44 o
   8 -10   0      954.49      901.90     27.59 o
   9 -10   0      120.91      103.18      5.08 o
  10 -10   0     1161.27     1155.20     32.51 o
  11 -10   0       87.71      104.24      9.48 o
   1  -9   0     2636.40     2633.81     27.98 o
   2  -9   0     2156.71     2115.56     23.31 o
   3  -9   0      121.58      115.72      3.80 o
   4  -9   0      322.65      317.57      7.65 o
   5  -9   0       76.19       68.95      4.79 o
   6  -9   0      838.03      834.18     30.38 o
   7  -9   0      861.38      829.49     19.75 o
   8  -9   0      489.93      457.84      9.90 o
   9  -9   0     1512.18     1504.03     30.51 o
  10  -9   0        2.17        1.46      2.03 o
  11  -9   0      422.62      433.73     13.59 o
   0  -8   0     1404.55     1298.03     17.30 o
   1  -8   0     1020.64      947.12     16.56 o
   2  -8   0     3444.18     3396.14     35.93 o
   3  -8   0     1518.65     1458.38     25.38 o
   4  -8   0      317.57      313.07      6.47 o
   5  -8   0     2081.41     1965.48     42.16 o
   6  -8   0      321.45      304.59      6.81 o
   7  -8   0     2411.01     2234.23     32.75 o
   8  -8   0     1178.04     1134.90     20.49 o
   9  -8   0      243.46      237.99      6.41 o
  10  -8   0      645.70      656.33     12.36 o
  11  -8   0      106.04      130.37      6.51 o
  12  -8   0      512.01      586.36     29.96 o
   1  -7   0     8188.26     8159.77     85.17 o
   2  -7   0     2808.75     2749.42     31.77 o
   3  -7   0     2902.51     2818.67     40.45 o
   4  -7   0     2146.21     2020.60     54.71 o
   5  -7   0      417.38      405.44      6.08 o
   6  -7   0     2094.03     1984.98     41.56 o
   7  -7   0       26.19       32.74      2.10 o
   8  -7   0      458.56      407.43      9.82 o
   9  -7   0      849.05      867.46     15.05 o
  10  -7   0      126.67      121.62      5.34 o
  11  -7   0      174.01      204.80      8.09 o
  12  -7   0      348.51      389.81     14.28 o
   0  -6   0     1669.13     1633.74     20.96 o
   1  -6   0     4567.47     4661.23     52.05 o
   2  -6   0     3304.51     3269.83     45.85 o
   3  -6   0     2609.22     2485.34     46.07 o
   4  -6   0     1109.46     1119.39     13.63 o
   5  -6   0     3191.45     3160.37     36.16 o
   6  -6   0      132.62      126.71      3.46 o
   7  -6   0      867.36      893.73     13.22 o
   8  -6   0      136.15      154.53      4.96 o
   9  -6   0      484.57      462.80      9.85 o
  10  -6   0      731.89      757.32     16.46 o
  11  -6   0       25.93       35.48      5.12 o
  12  -6   0      359.16      386.09     14.48 o
   1  -5   0     2438.32     2503.35     31.41 o
   2  -5   0     2301.87     2300.73     47.42 o
   3  -5   0     2256.92     2171.36     24.77 o
   4  -5   0     6129.67     5964.25     66.22 o
   5  -5   0      196.70      183.55      3.46 o
   6  -5   0     2050.55     2047.79     31.12 o
   7  -5   0      814.16      815.19     12.26 o
   8  -5   0      807.43      770.16     12.21 o
   9  -5   0      765.20      783.69     14.38 o
  10  -5   0       87.76       87.97      5.80 o
  11  -5   0     1164.19     1148.75     28.47 o
  12  -5   0      240.04      252.94     13.10 o
  13  -5   0       31.09       30.35      5.82 o
   0  -4   0     3316.82     3463.22     53.57 o
   1  -4   0     3492.04     3542.04     57.17 o
   2  -4   0     1779.22     1789.44     29.50 o
   3  -4   0     7919.39     7816.06     86.20 o
   4  -4   0      201.02      223.77      3.58 o
   5  -4   0     3022.04     2841.39     30.12 o
   6  -4   0      579.28      576.56      9.09 o
   7  -4   0     1111.90     1061.14     15.43 o
   8  -4   0     1290.72     1355.98     19.24 o
   9  -4   0      721.18      714.58     13.58 o
  10  -4   0     1497.52     1453.13     33.21 o
  11  -4   0       30.81       32.23      5.20 o
  12  -4   0     1109.56     1136.51     29.55 o
  13  -4   0      410.26      472.33     17.34 o
   1  -3   0     1653.38     1908.15     30.73 o
   2  -3   0      725.09      766.30      9.43 o
   3  -3   0     5172.65     5166.96     52.84 o
   4  -3   0     9199.34     9419.46     95.48 o
   5  -3   0     1030.03     1076.97     12.64 o
   6  -3   0     3127.93     3214.19     41.12 o
   7  -3   0     2517.32     2561.42     33.27 o
   8  -3   0      989.49     1003.61     15.13 o
   9  -3   0     1687.74     1663.41     26.44 o
  10  -3   0      102.23      112.72      6.58 o
  11  -3   0     1227.17     1208.52     29.96 o
  12  -3   0      364.45      369.50     14.77 o
  13  -3   0      615.88      677.94     27.17 o
   0  -2   0     2773.25     3047.35     49.85 o
   1  -2   0     1374.53     1455.07     20.16 o
   2  -2   0    10318.11    10395.92    114.45 o
   3  -2   0     2023.07     2042.82     21.33 o
   4  -2   0     2269.00     2426.23     26.26 o
   5  -2   0     5271.77     5379.43     60.72 o
   6  -2   0      426.98      483.73     11.56 o
   7  -2   0      970.39      950.64     14.08 o
   8  -2   0     2949.38     2875.18     41.34 o
   9  -2   0       44.24       57.63      8.07 o
  10  -2   0     1378.96     1323.87     25.74 o
  11  -2   0       50.58       53.37      5.14 o
  12  -2   0      489.72      502.48     20.07 o
  13  -2   0      173.83      202.90     17.28 o
   1  -1   0     9381.58    10103.01    130.93 o
   2  -1   0     8005.17     8404.33     99.71 o
   3  -1   0      976.66      991.74     11.24 o
   4  -1   0     3470.78     3447.51     39.34 o
   5  -1   0     3049.78     3116.71     39.02 o
   6  -1   0     4230.17     4150.29     51.26 o
   7  -1   0      454.04      460.00      8.32 o
   8  -1   0     1290.69     1303.65     24.40 o
   9  -1   0     1047.00     1070.12     20.97 o
  10  -1   0      180.42      189.33      9.22 o
  11  -1   0      288.94      288.55     12.63 o
  12  -1   0      260.67      285.55     13.10 o
  13  -1   0      682.64      673.92     31.49 o
   1   0   0     2549.56     2562.65     40.23 o
   2   0   0     2158.56     2295.71     36.69 o
   3   0   0     2085.85     2047.35     28.87 o
   4   0   0     1526.84     1502.70     19.69 o
   5   0   0      870.44      631.07      9.80 o
   6   0   0      684.37      746.09     11.61 o
   7   0   0     1430.93     1320.47     21.11 o
   8   0   0      174.20      204.33     19.37 o
   9   0   0     1196.01     1187.04     23.54 o
  10   0   0      910.29      921.84     20.11 o
  11   0   0      168.01      169.55     10.14 o
  12   0   0       79.30       80.56      7.88 o
  13   0   0      229.98      248.04     12.99 o
   1   1   0     9473.11    10160.66    194.32 o
   2   1   0     7587.43     7821.86    191.89 o
   3   1   0     1023.00     1043.26     17.43 o
   4   1   0     3545.61     3542.33     55.99 o
   5   1   0     3020.41     3092.32     39.30 o
   6   1   0     4153.73     4035.80     51.46 o
   7   1   0      458.08      426.85     10.83 o
   8   1   0     1248.10     1284.49     30.07 o
   9   1   0      933.70      961.84     20.86 o
  10   1   0      183.69      195.53     10.23 o
  11   1   0      264.12      270.39     12.50 o
  12   1   0      283.93      311.59     13.78 o
  13   1   0      640.17      700.10     22.76 o
   2   2   0    10463.43    10734.78    282.05 o
   3   2   0     1913.95     1914.07     40.10 o
   4   2   0     2383.65     2609.53     49.65 o
   5   2   0     5478.20     5510.18     86.44 o
   6   2   0      451.55      497.56     11.26 o
   7   2   0      925.66      891.27     18.50 o
   8   2   0     2848.77     2705.79     59.20 o
   9   2   0       55.68       66.70      6.40 o
  10   2   0     1358.35     1281.01     32.75 o
  11   2   0       56.34       58.34      6.89 o
  12   2   0      471.93      482.56     17.93 o
  13   2   0      197.60      202.39     12.40 o
   3   3   0     5193.58     5103.73    138.24 o
   4   3   0     9151.71     9194.06    178.21 o
   5   3   0     1030.40     1089.20     34.56 o
   6   3   0     3213.97     3400.74     65.53 o
   7   3   0     2533.00     2541.55     74.97 o
   8   3   0      967.76      944.81     24.93 o
   9   3   0     1718.11     1669.47     38.82 o
  10   3   0       98.99      120.09      8.81 o
  11   3   0     1244.52     1205.91     31.73 o
  12   3   0      385.97      394.35     16.15 o
  13   3   0      614.74      665.73     22.76 o
   1   4   0     3575.52     3769.27    111.76 o
   4   4   0      171.98      199.56     10.87 o
   5   4   0     2838.07     2657.50     79.71 o
   6   4   0      582.64      569.68     22.58 o
   7   4   0     1143.10     1116.79     36.79 o
   8   4   0     1305.37     1300.17     32.02 o
   9   4   0      743.32      711.28     20.69 o
  10   4   0     1465.06     1415.79     35.37 o
  11   4   0       27.80       32.02      5.87 o
  12   4   0     1147.79     1183.08     32.02 o
  13   4   0      420.31      460.15     27.03 o
   1   5   0     2414.60     2528.18     78.60 o
   2   5   0     2337.41     2482.47     73.86 o
   4   5   0     6036.83     5807.20    160.54 o
   5   5   0      196.74      185.06     11.43 o
   6   5   0     2105.77     2103.14     61.59 o
   7   5   0      809.86      790.70     30.10 o
   8   5   0      796.39      751.96     29.82 o
   9   5   0      833.64      797.03     22.66 o
  10   5   0       91.20       86.81      7.85 o
  11   5   0     1169.67     1154.61     31.14 o
  12   5   0      235.64      246.15     13.36 o
  13   5   0       42.60       51.28     11.98 o
   2   6   0     3307.33     3238.89    102.01 o
   3   6   0     2565.06     2505.04     78.87 o
   4   6   0     1096.30     1117.63     35.40 o
   5   6   0     3092.46     3060.23     89.19 o
   6   6   0      143.91      116.50     11.15 o
   7   6   0      897.55      968.79     33.45 o
   8   6   0      118.59      114.55     12.26 o
   9   6   0      492.68      473.53     23.41 o
  10   6   0      766.85      757.49     22.96 o
  11   6   0       21.99       23.18      5.55 o
  12   6   0      359.56      381.78     16.63 o
   4   7   0     2074.58     1949.56     43.19 o
   5   7   0      427.31      426.70     18.39 o
   6   7   0     2157.23     2083.08     61.32 o
   7   7   0       23.40       22.85      6.97 o
   8   7   0      443.81      386.29     20.90 o
  10   7   0      124.91      136.01     13.10 o
  11   7   0      156.44      175.59     15.61 o
  10   8   0      569.98      571.63     28.99 o
  11   8   0      113.79      113.71     13.38 o
  11   9   0      393.65      405.52     24.53 o
  -4 -17   1       46.34       40.00      5.91 o
  -3 -17   1      229.20      236.09     10.92 o
  -2 -17   1       71.46       80.12      6.53 o
  -1 -17   1      378.76      386.15     17.44 o
   0 -17   1      528.87      556.18     39.86 o
   1 -17   1       74.23       90.24      9.66 o
   2 -17   1      161.57      184.31      9.75 o
   3 -17   1       14.26       16.93      4.37 o
  -6 -16   1       54.37       50.75      5.96 o
  -5 -16   1      317.35      338.09      9.68 o
  -4 -16   1      470.82      545.13     10.62 o
  -3 -16   1      184.08      203.84      6.33 o
  -2 -16   1      199.38      222.02      6.92 o
  -1 -16   1      340.38      344.21     15.96 o
   0 -16   1       66.53       83.07      9.06 o
   1 -16   1      499.47      486.26     18.82 o
   2 -16   1      272.93      280.48      6.75 o
   3 -16   1      273.58      250.25      7.17 o
   4 -16   1      261.95      289.86     11.63 o
   5 -16   1      272.46      300.28     11.16 o
  -7 -15   1       52.23       47.84      5.94 o
  -6 -15   1      501.35      520.45     19.95 o
  -5 -15   1      645.59      693.46     14.66 o
  -4 -15   1       11.04       12.87      2.99 o
  -3 -15   1      969.08      955.52     16.86 o
  -2 -15   1      173.42      193.79      5.59 o
  -1 -15   1      281.98      282.44      8.95 o
   0 -15   1      438.59      488.31     18.43 o
   1 -15   1      160.67      163.49      6.91 o
   2 -15   1      773.49      793.81     14.02 o
   3 -15   1      662.43      651.93     12.89 o
   4 -15   1      314.62      337.77      9.25 o
   5 -15   1      549.61      576.62     15.48 o
   6 -15   1      143.97      168.05     11.17 o
   7 -15   1      342.26      357.91     16.13 o
  -8 -14   1      116.28      131.10      8.93 o
  -7 -14   1      385.21      397.51     13.36 o
  -6 -14   1      404.53      423.29     13.21 o
  -5 -14   1       68.98       58.80      4.62 o
  -4 -14   1     1391.84     1434.49     21.20 o
  -3 -14   1      344.56      366.08     10.35 o
  -2 -14   1      680.72      648.79     11.08 o
  -1 -14   1      148.85      191.96      7.44 o
   0 -14   1      705.68      740.51     22.86 o
   1 -14   1      560.64      581.96     15.25 o
   2 -14   1       56.29       68.47      4.59 o
   3 -14   1     1071.15     1142.39     17.24 o
   4 -14   1      987.45     1003.39     21.27 o
   5 -14   1       27.26       35.67      5.66 o
   6 -14   1      265.50      259.66     12.77 o
   7 -14   1       77.09       78.40     10.31 o
   8 -14   1      282.71      276.03     14.26 o
  -9 -13   1       75.95       76.61      9.15 o
  -8 -13   1       94.47       72.34      6.81 o
  -7 -13   1      329.18      347.86     12.17 o
  -6 -13   1      552.00      544.27     14.87 o
  -5 -13   1     1200.14     1253.38     21.83 o
  -4 -13   1       12.05       10.54      2.34 o
  -3 -13   1     1280.69     1335.03     21.82 o
  -2 -13   1      849.52      808.75     12.96 o
  -1 -13   1     2352.86     2206.47     29.14 o
   0 -13   1      399.36      435.44     16.21 o
   1 -13   1      458.71      478.50      8.41 o
   2 -13   1     1566.90     1521.59     21.11 o
   3 -13   1      211.71      209.08      7.12 o
   4 -13   1      341.98      332.30     10.21 o
   5 -13   1      469.48      473.73     16.54 o
   6 -13   1      116.31      113.73      8.84 o
   7 -13   1       71.53       63.91      7.62 o
   8 -13   1       55.82       48.67      7.37 o
   9 -13   1      251.65      235.23     21.74 o
 -10 -12   1        3.78       -0.56      8.92 o
  -9 -12   1      344.19      340.58     23.41 o
  -8 -12   1      252.60      238.01     17.70 o
  -7 -12   1      321.41      322.69     14.19 o
  -6 -12   1      826.51      834.58     19.17 o
  -5 -12   1      170.51      164.97      6.64 o
  -4 -12   1      713.00      746.40     12.66 o
  -3 -12   1      520.39      515.88      9.39 o
  -2 -12   1     1768.89     1798.08     25.24 o
  -1 -12   1      324.35      371.05     12.81 o
   0 -12   1      630.88      650.90     13.80 o
   1 -12   1     1424.31     1299.04     18.28 o
   2 -12   1      374.47      377.62     11.95 o
   3 -12   1     1786.35     1749.13     27.23 o
   4 -12   1      229.28      214.02      8.04 o
   5 -12   1       62.28       61.57      6.60 o
   6 -12   1      533.37      535.65     17.97 o
   7 -12   1       25.19       18.17      5.10 o
   8 -12   1      300.12      300.74     14.24 o
   9 -12   1      156.75      152.73     18.39 o
 -11 -11   1      342.99      349.50     14.77 o
  -8 -11   1      476.85      472.81     17.50 o
  -7 -11   1      802.76      800.93     23.25 o
  -6 -11   1      686.16      650.23     19.76 o
  -5 -11   1     1447.03     1428.25     27.44 o
  -4 -11   1      224.70      204.32      5.87 o
  -3 -11   1     2719.47     2623.61     40.51 o
  -2 -11   1      584.04      585.53      9.22 o
  -1 -11   1      766.62      771.19     11.86 o
   0 -11   1     1389.26     1378.40     19.07 o
   1 -11   1       56.91       69.01      7.60 o
   2 -11   1     1940.20     1862.34     25.23 o
   3 -11   1     1371.32     1301.85     21.07 o
   4 -11   1     1484.26     1461.52     23.75 o
   5 -11   1     1793.87     1679.43     38.90 o
   6 -11   1      392.33      394.05     15.89 o
   7 -11   1     1039.52     1001.62     27.32 o
   8 -11   1      176.81      203.46     18.67 o
   9 -11   1      519.07      493.92     14.98 o
  10 -11   1      221.10      220.08     10.06 o
 -11 -10   1      633.24      629.61     23.69 o
 -10 -10   1      445.14      461.53     12.31 o
  -9 -10   1     1443.32     1343.10     39.86 o
  -8 -10   1       39.23       31.93      3.44 o
  -7 -10   1     1252.29     1176.71     40.69 o
  -6 -10   1      592.00      565.99     17.62 o
  -5 -10   1      295.39      270.74      8.92 o
  -4 -10   1     1018.35      943.32     16.44 o
  -3 -10   1      229.47      226.07      5.01 o
  -2 -10   1     1606.98     1662.35     19.04 o
  -1 -10   1      720.89      765.68     12.92 o
   0 -10   1       87.46      113.46      2.87 o
   1 -10   1     2905.88     2948.83     38.93 o
   2 -10   1      366.85      370.24      7.13 o
   3 -10   1     1469.60     1440.69     22.79 o
   4 -10   1     1233.25     1210.23     23.61 o
   5 -10   1      696.46      741.09     31.77 o
   6 -10   1     2258.17     2132.11     47.54 o
   7 -10   1       30.82       35.49      3.67 o
   8 -10   1     1504.78     1453.94     30.05 o
   9 -10   1      595.86      609.58     16.61 o
  10 -10   1      332.44      348.52     11.04 o
  11 -10   1      265.14      275.92     14.49 o
 -12  -9   1      240.11      245.26     15.05 o
 -11  -9   1      246.68      253.83     11.61 o
 -10  -9   1      723.69      691.45     15.38 o
  -9  -9   1      157.79      171.36      5.56 o
  -8  -9   1     1128.81     1052.71     18.34 o
  -7  -9   1      800.22      759.52     18.21 o
  -6  -9   1      668.05      613.44     24.25 o
  -5  -9   1      144.17      149.52      5.40 o
  -4  -9   1     1982.74     1962.38     28.29 o
  -3  -9   1      760.35      758.57     11.80 o
  -2  -9   1      227.59      250.02      4.29 o
  -1  -9   1     2399.90     2418.30     28.43 o
   0  -9   1     2335.82     2308.67     20.31 o
   1  -9   1     1545.89     1509.69     32.76 o
   2  -9   1     1185.78     1108.60     17.96 o
   3  -9   1      608.60      616.31     20.38 o
   4  -9   1      330.59      292.09      8.81 o
   5  -9   1     1160.28     1115.68     17.23 o
   6  -9   1      639.62      605.70     37.59 o
   7  -9   1     2617.67     2483.96     40.28 o
   8  -9   1      397.40      432.23      9.49 o
   9  -9   1      528.37      530.59     11.69 o
  10  -9   1      164.64      178.50      8.64 o
  11  -9   1      259.44      302.84      9.54 o
 -12  -8   1      247.93      269.06     11.61 o
 -11  -8   1      182.26      177.40      6.31 o
 -10  -8   1      196.57      181.77      5.97 o
  -9  -8   1     1978.36     1988.55     45.48 o
  -8  -8   1      139.04      133.30      4.77 o
  -7  -8   1     1336.57     1277.78     19.32 o
  -6  -8   1     1324.61     1254.87     25.85 o
  -5  -8   1      542.14      536.89     18.35 o
  -4  -8   1      520.78      546.87      9.39 o
  -3  -8   1      769.11      754.76     11.65 o
  -2  -8   1     6840.92     6672.27     64.31 o
  -1  -8   1     2871.79     2898.85     28.89 o
   0  -8   1      724.10      760.59      8.77 o
   1  -8   1     7670.96     7573.83    121.07 o
   2  -8   1      206.33      210.20      7.84 o
   3  -8   1     1067.89     1046.95     19.97 o
   4  -8   1     1835.82     1801.04     26.79 o
   5  -8   1     2312.75     2146.54     30.37 o
   6  -8   1     3249.69     3040.91     48.64 o
   7  -8   1      275.73      266.54      6.86 o
   8  -8   1     1285.78     1269.69     36.57 o
   9  -8   1      379.77      392.66      8.70 o
  10  -8   1      571.19      582.45     13.80 o
  11  -8   1      337.84      377.27     10.72 o
 -12  -7   1      116.31      121.64      6.95 o
 -11  -7   1       90.23       98.81      6.41 o
 -10  -7   1      336.60      352.94      8.52 o
  -9  -7   1        8.00        9.45      2.15 o
  -8  -7   1      669.33      665.27     11.75 o
  -7  -7   1     1404.56     1301.67     21.31 o
  -6  -7   1     1373.22     1300.47     17.43 o
  -5  -7   1     2163.00     2054.87     26.13 o
  -4  -7   1      274.40      268.35      6.37 o
  -3  -7   1     5698.61     5611.89     69.50 o
  -2  -7   1      469.17      447.22      6.24 o
  -1  -7   1     2943.59     2848.52     28.02 o
   0  -7   1     3538.92     3376.53     35.10 o
   1  -7   1     1047.43     1054.20     14.86 o
   2  -7   1     2781.67     2751.87     39.15 o
   3  -7   1       22.46       26.98      1.47 o
   4  -7   1     2523.71     2356.51     35.44 o
   5  -7   1     2186.82     2104.03     30.15 o
   6  -7   1      701.73      668.66     13.52 o
   7  -7   1      780.18      766.90     12.85 o
   8  -7   1       96.38      113.80      4.49 o
   9  -7   1      354.34      381.45      8.77 o
  10  -7   1      379.89      428.94     11.20 o
  11  -7   1       26.21       34.55      4.02 o
  12  -7   1      872.65      934.24     24.93 o
 -13  -6   1       30.75       36.60      5.87 o
 -12  -6   1      181.74      214.38     10.62 o
 -11  -6   1      282.04      276.89      9.21 o
 -10  -6   1      243.72      236.15      8.27 o
  -9  -6   1      887.73      856.98     14.98 o
  -8  -6   1      248.45      232.29      5.47 o
  -7  -6   1     1372.60     1320.76     16.66 o
  -6  -6   1      856.65      840.91     10.97 o
  -5  -6   1      546.50      540.80      7.19 o
  -4  -6   1     7343.60     7293.15     80.75 o
  -3  -6   1      689.38      707.81     11.67 o
  -2  -6   1     4061.08     3933.22     44.74 o
  -1  -6   1      975.70      872.97     10.88 o
   0  -6   1     3976.45     3875.05     34.92 o
   1  -6   1     6127.35     5941.54     65.22 o
   2  -6   1     2239.16     2303.01     26.19 o
   3  -6   1     4664.81     4485.21     43.27 o
   4  -6   1      899.12      855.68     10.81 o
   5  -6   1       99.03      102.28      2.95 o
   6  -6   1      788.80      835.96     12.24 o
   7  -6   1       92.16      103.24      4.01 o
   8  -6   1      308.44      328.81      7.72 o
   9  -6   1      117.29      134.82      5.33 o
  10  -6   1       69.98       79.73      5.56 o
  11  -6   1     1190.96     1162.59     28.57 o
  12  -6   1      195.38      214.39     12.26 o
 -13  -5   1      609.51      626.63     19.90 o
 -12  -5   1      423.14      414.39     15.25 o
 -11  -5   1      225.11      251.36     11.12 o
 -10  -5   1      953.78      942.59     19.30 o
  -9  -5   1      368.44      371.34      7.74 o
  -8  -5   1      923.87      925.44     13.87 o
  -7  -5   1       57.97       48.32      2.51 o
  -6  -5   1     1379.15     1287.92     15.98 o
  -5  -5   1     5209.65     4958.27     47.99 o
  -4  -5   1      208.87      205.90      3.42 o
  -3  -5   1     3683.19     3592.41     44.20 o
  -2  -5   1     1401.02     1404.40     18.46 o
  -1  -5   1     2863.18     2976.77     30.94 o
   0  -5   1     3185.49     3174.54     28.90 o
   1  -5   1     1263.08     1257.23     12.62 o
   2  -5   1     8012.66     7945.36     75.45 o
   3  -5   1       35.85       29.60      1.39 o
   4  -5   1     1983.26     2012.62     21.75 o
   5  -5   1     2514.04     2478.94     26.99 o
   6  -5   1      122.59      127.19      3.63 o
   7  -5   1     1449.92     1450.14     20.01 o
   8  -5   1       84.88       88.99      4.36 o
   9  -5   1     1311.83     1299.41     24.83 o
  10  -5   1      744.34      717.27     19.41 o
  11  -5   1       30.47       19.39      4.68 o
  12  -5   1      579.83      555.40     18.42 o
 -13  -4   1       67.23       65.86      7.34 o
 -12  -4   1     1216.47     1247.45     31.34 o
 -11  -4   1     1211.30     1261.42     30.44 o
 -10  -4   1       90.24       93.35      5.96 o
  -9  -4   1      993.14      937.71     16.54 o
  -8  -4   1      390.71      374.81      7.47 o
  -7  -4   1     2101.56     2083.30     27.43 o
  -6  -4   1     2354.03     2323.89     27.18 o
  -5  -4   1      725.33      660.94      7.85 o
  -4  -4   1     3463.84     3308.64     32.23 o
  -3  -4   1      267.08      260.96      4.00 o
  -2  -4   1     3177.37     3075.41     43.22 o
  -1  -4   1     5923.77     6087.27     73.08 o
   0  -4   1     9369.60     9462.05     95.66 o
   1  -4   1     5921.45     6028.95     66.30 o
   2  -4   1      214.06      213.64      4.34 o
   3  -4   1     6639.20     6749.73     69.11 o
   4  -4   1     5729.24     5659.86     58.42 o
   5  -4   1     1524.17     1498.53     16.88 o
   6  -4   1     1907.12     1880.11     24.87 o
   7  -4   1       11.36       34.22      3.07 o
   8  -4   1     2198.52     2097.55     28.34 o
   9  -4   1      307.12      292.82      9.10 o
  10  -4   1      952.09      908.00     24.04 o
  11  -4   1      289.87      286.47     12.29 o
  12  -4   1       50.22       51.34      6.97 o
  13  -4   1      346.93      362.88     20.62 o
 -13  -3   1      839.38      890.85     27.87 o
 -12  -3   1      567.55      594.52     19.10 o
 -11  -3   1     1005.72     1003.58     21.12 o
 -10  -3   1     2442.52     2435.92     42.66 o
  -9  -3   1        4.49        7.73      2.25 o
  -8  -3   1     2708.09     2680.21     34.71 o
  -7  -3   1      216.03      219.92      5.28 o
  -6  -3   1     1893.97     1874.51     20.87 o
  -5  -3   1     5005.48     4965.75     48.46 o
  -4  -3   1     1118.28     1164.71     12.20 o
  -3  -3   1     2613.89     2577.02     25.12 o
  -2  -3   1      179.08      173.63      2.92 o
  -1  -3   1     2687.60     2810.42     35.01 o
   0  -3   1    26806.71    27210.92    329.21 o
   1  -3   1     4773.58     4867.21     58.66 o
   2  -3   1    12055.67    12289.56    124.24 o
   3  -3   1     3262.27     3407.13     35.29 o
   4  -3   1     1526.69     1534.06     16.99 o
   5  -3   1     3119.04     3059.35     35.11 o
   6  -3   1      102.56      100.71      3.43 o
   7  -3   1     2655.16     2605.38     33.97 o
   8  -3   1      193.49      195.53      9.98 o
   9  -3   1     2655.26     2600.09     44.62 o
  10  -3   1      932.08      960.34     25.13 o
  11  -3   1      579.21      561.57     18.23 o
  12  -3   1      475.41      512.58     19.23 o
  13  -3   1        2.80       -1.41      4.42 o
 -13  -2   1      205.26      236.39     12.70 o
 -12  -2   1      373.05      393.42     12.44 o
 -11  -2   1     1136.67     1117.00     23.16 o
 -10  -2   1      565.99      559.60     13.83 o
  -9  -2   1      696.35      686.63     15.06 o
  -8  -2   1       62.25       64.18      3.55 o
  -7  -2   1     1577.40     1513.05     20.74 o
  -6  -2   1     1282.49     1331.00     18.37 o
  -5  -2   1     2995.26     3036.95     34.59 o
  -4  -2   1    15794.33    16067.84    163.02 o
  -3  -2   1     2741.39     2810.72     29.27 o
  -2  -2   1     9925.26    10167.12    124.74 o
  -1  -2   1     3765.55     4002.58     51.40 o
   0  -2   1     2875.33     3037.20     37.89 o
   1  -2   1      284.79      376.91      6.02 o
   2  -2   1     2121.26     2153.69     22.61 o
   3  -2   1     1919.38     1961.04     21.25 o
   4  -2   1     3430.01     3442.23     38.94 o
   5  -2   1     5564.53     5739.42     64.08 o
   6  -2   1     2904.61     2892.72     36.78 o
   7  -2   1      293.83      338.09      9.00 o
   8  -2   1     2389.30     2401.00     35.63 o
   9  -2   1     1013.02      993.52     20.16 o
  10  -2   1      410.10      416.63     11.58 o
  11  -2   1      871.25      913.23     25.13 o
  12  -2   1      109.82      112.31      9.32 o
  13  -2   1      285.80      266.45     19.23 o
 -13  -1   1       53.89       68.37      9.34 o
 -12  -1   1       11.95        9.30      4.68 o
 -11  -1   1      392.20      392.52     11.84 o
 -10  -1   1      526.36      512.09     13.14 o
  -9  -1   1      879.28      750.36     16.46 o
  -8  -1   1     4777.90     4656.62     65.81 o
  -7  -1   1     1169.86     1063.35     15.80 o
  -6  -1   1       28.39       28.01      2.78 o
  -5  -1   1     1430.08     1287.10     17.04 o
  -4  -1   1     1767.41     1975.83     22.71 o
  -3  -1   1    10391.72    10380.21    113.53 o
  -2  -1   1     3191.18     3508.63     43.27 o
  -1  -1   1     9444.38     9818.87    134.33 o
   0  -1   1     8629.14     9978.42    120.35 o
   1  -1   1     8890.77     9328.42    125.70 o
   2  -1   1     3146.40     3510.62     43.17 o
   3  -1   1     1218.64     1175.88     15.30 o
   4  -1   1     2835.93     2779.66     31.64 o
   5  -1   1     1725.68     1764.93     22.60 o
   6  -1   1      281.30      309.26      6.33 o
   7  -1   1     3060.06     3110.11     44.13 o
   8  -1   1      557.58      553.47     12.92 o
   9  -1   1      144.67      138.59      6.72 o
  10  -1   1      821.12      803.54     17.91 o
  11  -1   1      312.19      332.06     10.99 o
  12  -1   1      624.80      620.13     29.54 o
  13  -1   1       54.73       44.87     10.31 o
 -13   0   1       45.52       66.85      7.78 o
 -12   0   1      104.95       85.34     12.82 o
 -11   0   1      117.62       95.54      7.97 o
 -10   0   1      420.91      440.21     12.23 o
  -9   0   1     1888.11     1868.72     33.94 o
  -8   0   1     2451.84     2383.91     41.13 o
  -7   0   1     1144.04     1197.40     17.35 o
  -6   0   1     2164.21     1916.37     25.44 o
  -5   0   1      498.98      531.32      8.50 o
  -4   0   1     5421.56     5304.06     64.74 o
  -3   0   1        7.31       19.55      1.73 o
  -2   0   1     6525.42     6558.26     88.97 o
  -1   0   1    14828.39    15879.03    192.26 o
   0   0   1     7787.28     8521.94    252.89 o
   1   0   1     1836.78     1960.98     27.03 o
   2   0   1     4074.44     4562.78     78.57 o
   3   0   1    10172.43    10024.53    198.15 o
   4   0   1     2948.89     2983.79     41.66 o
   5   0   1     9523.46     9909.89    133.50 o
   6   0   1     2986.80     3128.26     40.10 o
   7   0   1      198.46      188.19      5.91 o
   8   0   1      619.22      622.74     14.27 o
   9   0   1      173.03      162.04      7.17 o
  10   0   1      139.96      124.90      8.64 o
  11   0   1      285.32      291.48     12.79 o
  12   0   1        6.41       32.46      5.79 o
  13   0   1     1656.91     1728.84     60.48 o
 -13   1   1       59.46       65.55      7.85 o
 -12   1   1       18.78       21.08      5.49 o
 -11   1   1      379.88      384.95     14.97 o
 -10   1   1      482.21      481.50     16.26 o
  -9   1   1      869.12      742.02     16.73 o
  -8   1   1     4710.23     4682.85     76.13 o
  -7   1   1     1184.03     1107.84     18.04 o
  -6   1   1       19.85       22.00      1.94 o
  -5   1   1     1368.56     1227.43     17.22 o
  -4   1   1     1733.02     1919.80     28.18 o
  -3   1   1    10507.74    10368.18    139.86 o
  -2   1   1     3236.20     3561.68     56.15 o
  -1   1   1     9607.63    10180.09    199.56 o
   0   1   1     8488.85     9997.25    203.16 o
   1   1   1     8976.51     9364.65    251.40 o
   2   1   1     3313.56     3661.69     97.55 o
   3   1   1     1201.36     1153.55     24.44 o
   4   1   1     2750.47     2723.09     38.76 o
   5   1   1     1549.50     1618.22     25.29 o
   6   1   1      277.30      323.39      8.63 o
   7   1   1     2907.20     2961.28     50.89 o
   8   1   1      537.22      517.15     12.98 o
   9   1   1      165.08      156.40      8.84 o
  10   1   1      785.13      757.44     26.76 o
  11   1   1      290.09      324.77     13.78 o
  12   1   1      632.47      671.79     21.48 o
  13   1   1       57.87       71.42      8.16 o
 -13   2   1      200.35      213.30     12.68 o
 -12   2   1      374.04      393.10     15.95 o
 -11   2   1     1157.08     1083.82     29.17 o
 -10   2   1      527.26      517.49     17.34 o
  -9   2   1      656.77      623.76     18.92 o
  -8   2   1       66.77       62.45      4.83 o
  -7   2   1     1594.07     1472.85     33.60 o
  -6   2   1     1304.40     1364.37     18.94 o
  -5   2   1     2951.70     2994.25     38.28 o
  -4   2   1    16076.65    16159.58    216.83 o
  -3   2   1     2811.12     2812.38     54.98 o
  -2   2   1    10552.75    11142.54    278.71 o
  -1   2   1     3589.67     3890.79    123.75 o
   0   2   1     3073.93     3403.88     97.27 o
   2   2   1     2139.06     2251.70     61.32 o
   3   2   1     2095.54     2122.06     40.29 o
   4   2   1     3470.43     3409.57     67.77 o
   5   2   1     5449.04     5660.10     91.06 o
   6   2   1     2807.84     2816.26     57.94 o
   7   2   1      288.77      293.37     11.23 o
   8   2   1     2403.37     2335.02     57.41 o
   9   2   1     1014.17      957.23     29.82 o
  10   2   1      378.28      345.81     14.17 o
  11   2   1      911.24      933.02     26.21 o
  12   2   1      110.82      114.79     17.98 o
  13   2   1      276.27      287.73     14.55 o
 -13   3   1      848.27      857.78     26.51 o
 -12   3   1      568.10      602.83     20.49 o
 -11   3   1      953.97      915.14     26.61 o
 -10   3   1     2511.84     2416.44     53.89 o
  -9   3   1        5.71        4.34      3.73 o
  -8   3   1     2667.15     2537.15     56.05 o
  -7   3   1      245.02      249.77      9.65 o
  -6   3   1     1873.43     1837.18     32.71 o
  -5   3   1     5210.13     5219.12    136.29 o
  -4   3   1     1078.59     1138.25     35.12 o
  -1   3   1     2845.25     3148.86     90.02 o
   0   3   1    26228.57    27684.52    841.42 o
   3   3   1     3144.03     3316.92     92.81 o
   4   3   1     1500.68     1546.28     45.71 o
   5   3   1     3106.22     3012.72     61.47 o
   6   3   1       91.60       85.15      8.08 o
   7   3   1     2634.60     2600.36     76.65 o
   8   3   1      204.02      173.08     13.66 o
   9   3   1     2615.60     2565.55     56.54 o
  10   3   1      968.39      999.97     26.80 o
  11   3   1      593.11      591.27     19.51 o
  12   3   1      484.11      504.03     18.81 o
  13   3   1        3.83        4.32      5.42 o
 -13   4   1       62.66       51.77      7.66 o
 -12   4   1     1226.26     1261.45     33.80 o
 -11   4   1     1220.49     1226.22     32.42 o
 -10   4   1       93.35       98.29      8.09 o
  -9   4   1     1006.77      946.33     25.03 o
  -8   4   1      374.01      343.15     12.81 o
  -7   4   1     2113.02     2108.46     45.40 o
  -6   4   1     2315.81     2309.39     68.01 o
  -5   4   1      785.15      713.50     23.97 o
  -4   4   1     3386.78     3244.18     91.14 o
  -2   4   1     3347.78     3354.55     98.94 o
  -1   4   1     5747.60     6039.36    188.41 o
   3   4   1     6609.71     6874.10    181.16 o
   4   4   1     5797.29     5714.66    153.29 o
   5   4   1     1410.27     1413.89     45.43 o
   6   4   1     1961.53     1932.02     57.41 o
   7   4   1       11.70       14.21      5.57 o
   8   4   1     2168.59     2086.70     64.94 o
   9   4   1      328.15      292.05     12.49 o
  10   4   1      984.73      960.06     26.21 o
  11   4   1      314.58      291.73     13.79 o
  12   4   1       50.84       55.46      7.66 o
 -13   5   1      607.58      638.52     32.05 o
 -12   5   1      432.68      438.34     17.42 o
 -11   5   1      230.74      254.04     12.66 o
 -10   5   1      968.38      929.50     26.01 o
  -9   5   1      374.02      365.51     13.88 o
  -8   5   1      890.22      883.75     23.94 o
  -7   5   1       67.46       55.74      7.80 o
  -6   5   1     1395.34     1322.20     41.53 o
  -5   5   1     5138.05     4853.17    135.45 o
  -4   5   1      219.51      229.38     11.43 o
  -2   5   1     1450.06     1452.08     46.54 o
  -1   5   1     2756.35     2919.48     93.93 o
   3   5   1       40.38       25.08      4.46 o
   4   5   1     1966.93     2044.61     58.81 o
   5   5   1     2614.82     2663.07     73.02 o
   6   5   1      126.54      125.70     11.15 o
   7   5   1     1477.95     1447.90     47.38 o
   8   5   1       99.00       86.40     11.43 o
   9   5   1     1369.98     1378.22     46.54 o
  10   5   1      705.03      650.19     27.17 o
  11   5   1       35.02       23.85      6.02 o
  12   5   1      583.21      625.51     21.48 o
 -13   6   1       35.50       37.07     11.43 o
 -12   6   1      170.42      178.13     11.94 o
 -11   6   1      260.11      237.99     12.74 o
 -10   6   1      262.68      266.35     15.75 o
  -9   6   1      930.90      865.19     24.14 o
  -8   6   1      246.68      225.78     10.53 o
  -7   6   1     1357.67     1331.12     43.76 o
  -6   6   1      804.42      799.34     29.54 o
  -5   6   1      585.67      598.95     21.74 o
  -4   6   1     7243.29     7303.31    195.65 o
  -3   6   1      681.15      676.15     25.36 o
  -2   6   1     4110.72     4125.74    124.86 o
  -1   6   1      914.60      867.07     30.10 o
   4   6   1      841.21      777.88     28.15 o
   5   6   1       85.90      115.94     10.31 o
   6   6   1      877.53      933.12     31.22 o
   7   6   1       89.51       93.09     11.15 o
   8   6   1      325.82      345.88     18.95 o
   9   6   1      122.30      120.12     13.66 o
  10   6   1       73.26       70.83      7.57 o
  11   6   1     1212.35     1147.97     31.83 o
  12   6   1      196.49      212.95     13.05 o
 -12   7   1       99.61       95.04     12.82 o
 -11   7   1       91.29       98.66     11.98 o
 -10   7   1      340.02      353.40     20.35 o
  -9   7   1        8.42       10.51      4.48 o
  -8   7   1      701.99      675.59     28.15 o
  -7   7   1     1497.62     1385.19     44.31 o
  -6   7   1     1335.66     1270.92     42.09 o
  -5   7   1     2138.27     2052.98     61.04 o
  -4   7   1      279.41      269.00      9.26 o
  -3   7   1     5704.72     5782.67    176.70 o
  -2   7   1      450.94      421.97     17.28 o
   4   7   1     2566.95     2434.53     68.56 o
   5   7   1     2150.93     2156.93     63.27 o
   6   7   1      734.63      699.00     27.03 o
  11   7   1       23.63       22.58      7.80 o
 -11   8   1      157.43      158.86     14.77 o
 -10   8   1      183.13      172.24     14.77 o
  -9   8   1     1926.94     1901.08     65.78 o
  -3   8   1      783.24      761.71     27.59 o
  -2   8   1     6949.63     6866.01    208.75 o
  11   8   1      312.95      321.07     22.02 o
 -11   9   1      261.88      270.07     19.23 o
 -10   9   1      737.38      760.32     33.17 o
 -10  10   1      433.84      454.02     25.64 o
 -10  11   1      321.39      345.04     22.58 o
  -4 -17   2       44.06       37.98      5.77 o
  -3 -17   2       71.00       97.30      7.51 o
  -2 -17   2      452.99      469.00     33.03 o
  -1 -17   2      246.32      277.94     19.51 o
   0 -17   2      158.18      168.24     12.81 o
   1 -17   2      415.23      419.74     26.20 o
   2 -17   2      206.84      211.60     12.54 o
   3 -17   2      259.33      249.32     11.48 o
  -6 -16   2      221.56      222.21     10.06 o
  -5 -16   2       44.58       43.54      4.34 o
  -4 -16   2      224.09      233.93      6.71 o
  -3 -16   2      306.83      360.21      8.62 o
  -2 -16   2       96.77       80.51      3.72 o
  -1 -16   2      482.17      532.03     19.90 o
   0 -16   2      300.88      323.02     20.90 o
   1 -16   2      195.01      209.23      7.84 o
   2 -16   2      645.35      605.12     13.67 o
   3 -16   2       34.79       44.72      4.27 o
   4 -16   2      532.21      556.23     17.65 o
   5 -16   2      121.04      105.63      9.22 o
  -7 -15   2      411.72      419.03     13.90 o
  -6 -15   2      175.70      196.72      9.53 o
  -5 -15   2      336.27      346.59      9.83 o
  -4 -15   2      373.83      393.36     12.31 o
  -3 -15   2      461.42      471.79     10.26 o
  -2 -15   2      425.04      407.13      8.63 o
  -1 -15   2      184.87      207.93      7.80 o
   0 -15   2      323.69      327.56     15.17 o
   1 -15   2      471.65      493.01     18.85 o
   2 -15   2       26.07       26.76      2.68 o
   3 -15   2     2061.96     2192.70     42.56 o
   4 -15   2       24.26       24.81      3.92 o
   5 -15   2      528.67      527.69     18.48 o
   6 -15   2      243.33      260.27     13.44 o
  -8 -14   2      298.76      321.57     12.54 o
  -7 -14   2       60.66       57.38      6.06 o
  -6 -14   2     1363.35     1374.75     28.19 o
  -5 -14   2      841.96      825.06     18.79 o
  -4 -14   2      235.86      218.34      6.39 o
  -3 -14   2     1109.13     1121.93     18.94 o
  -2 -14   2       57.97       53.34      3.27 o
  -1 -14   2      971.25      878.77     15.30 o
   0 -14   2      250.26      290.76     14.21 o
   1 -14   2      770.97      731.29     11.65 o
   2 -14   2     1187.33     1225.78     20.04 o
   3 -14   2      149.24      160.25      6.00 o
   4 -14   2      513.36      541.06     15.39 o
   5 -14   2       30.36       32.12      5.57 o
   6 -14   2      111.61      125.63      9.85 o
   7 -14   2       53.17       48.56      8.22 o
  -9 -13   2      354.76      375.48     17.20 o
  -8 -13   2       19.74       16.59      4.78 o
  -7 -13   2     1259.77     1320.18     27.64 o
  -6 -13   2      132.55      138.15      8.18 o
  -5 -13   2      925.27      935.54     17.53 o
  -4 -13   2      857.12      912.15     14.84 o
  -3 -13   2       76.58       73.20      3.88 o
  -2 -13   2     1608.14     1569.62     22.23 o
  -1 -13   2      202.85      206.27      8.48 o
   0 -13   2     1889.28     1901.54     29.17 o
   1 -13   2      674.78      605.42     11.33 o
   2 -13   2      703.32      718.46     15.89 o
   3 -13   2     1014.54      971.08     17.19 o
   4 -13   2       53.01       59.67      6.51 o
   5 -13   2       65.00       65.41      6.86 o
   6 -13   2       24.04       17.92      5.15 o
   7 -13   2      128.74      130.46     10.30 o
   8 -13   2      439.86      456.78     22.30 o
 -10 -12   2      338.03      315.22     16.13 o
  -9 -12   2       46.61       33.44      7.34 o
  -8 -12   2      716.63      745.56     18.95 o
  -7 -12   2      132.98      151.22      8.60 o
  -6 -12   2     1704.36     1702.54     32.45 o
  -5 -12   2      613.30      611.96     12.90 o
  -4 -12   2      392.54      411.90      8.58 o
  -3 -12   2      953.29      964.66     14.82 o
  -2 -12   2      219.67      245.43      6.07 o
  -1 -12   2     1734.74     1707.25     23.18 o
   0 -12   2      170.44      207.44      6.81 o
   1 -12   2     1033.88     1004.48     14.85 o
   2 -12   2     1760.61     1714.07     26.31 o
   3 -12   2      307.73      308.17      7.95 o
   4 -12   2      485.97      444.94     12.15 o
   5 -12   2      377.53      348.71     14.00 o
   6 -12   2      220.43      197.26     11.05 o
   7 -12   2       87.75       85.87     11.43 o
   8 -12   2      182.68      195.38     19.79 o
   9 -12   2      441.56      423.64     27.31 o
 -11 -11   2      218.95      203.95     10.45 o
 -10 -11   2      370.26      370.13     23.41 o
  -9 -11   2      577.69      576.93     28.15 o
  -8 -11   2      125.06      115.61      7.77 o
  -7 -11   2      800.24      804.14     18.82 o
  -6 -11   2      376.79      353.93     11.31 o
  -5 -11   2     1842.73     1834.84     28.98 o
  -4 -11   2      689.26      656.75     11.46 o
  -3 -11   2      411.61      421.06      7.55 o
  -2 -11   2     2143.52     2112.50     23.85 o
  -1 -11   2      107.42      126.02      8.20 o
   0 -11   2     1159.63     1106.09     12.60 o
   1 -11   2     1393.99     1335.95     21.27 o
   2 -11   2      172.91      187.50      6.62 o
   3 -11   2     1276.51     1307.66     25.01 o
   4 -11   2       19.09       21.63      4.43 o
   5 -11   2     1359.00     1413.62     50.73 o
   6 -11   2     1124.11     1048.78     42.09 o
   7 -11   2      221.88      220.96      8.52 o
   8 -11   2      946.08      893.71     22.68 o
   9 -11   2       16.86       23.66      4.13 o
  10 -11   2      827.28      802.95     22.38 o
 -11 -10   2     1224.89     1237.75     39.86 o
 -10 -10   2      162.14      168.12      7.53 o
  -9 -10   2      525.51      530.66     18.67 o
  -8 -10   2      617.08      566.06     25.36 o
  -7 -10   2       23.83       17.56      5.85 o
  -6 -10   2      895.49      885.62     19.16 o
  -5 -10   2      155.99      163.71      5.43 o
  -4 -10   2      734.17      736.84     11.13 o
  -3 -10   2     1228.07     1244.91     16.35 o
  -2 -10   2       37.88       43.48      4.40 o
  -1 -10   2      630.42      656.94     13.74 o
   0 -10   2     1627.80     1579.11     16.50 o
   1 -10   2      132.43      158.46      3.70 o
   2 -10   2     2294.80     2118.10     36.69 o
   3 -10   2      391.08      349.83      9.80 o
   4 -10   2     3474.27     3419.52     71.42 o
   5 -10   2     1525.09     1524.46     37.90 o
   6 -10   2     1555.09     1500.04     26.30 o
   7 -10   2     1872.56     1864.81     40.81 o
   8 -10   2      193.87      179.08      5.25 o
   9 -10   2      455.73      440.65     11.43 o
  10 -10   2       55.61       62.43      7.53 o
 -12  -9   2      378.68      441.75     20.35 o
 -11  -9   2       26.49       21.95      3.05 o
 -10  -9   2     1689.59     1650.40     29.07 o
  -9  -9   2      881.10      807.60     15.18 o
  -8  -9   2       46.68       47.91      2.67 o
  -7  -9   2     1366.58     1307.47     28.36 o
  -6  -9   2       13.08       11.95      3.48 o
  -5  -9   2       46.32       45.32      3.02 o
  -4  -9   2       49.37       52.42      2.84 o
  -3  -9   2      858.13      812.52     11.43 o
  -2  -9   2     4634.91     4655.96     45.71 o
  -1  -9   2      481.67      489.19      5.99 o
   0  -9   2      237.11      279.41      8.41 o
   1  -9   2     1670.21     1609.42     17.70 o
   2  -9   2       88.39       88.33      3.51 o
   3  -9   2     1018.65      977.42     14.63 o
   4  -9   2      190.02      182.13      6.90 o
   5  -9   2     1547.16     1467.03     25.80 o
   6  -9   2     1898.45     1789.90     26.58 o
   7  -9   2       56.87       49.46      3.31 o
   8  -9   2     1193.70     1195.19     21.77 o
   9  -9   2      220.23      243.38      6.56 o
  10  -9   2      267.90      292.20      7.71 o
  11  -9   2       37.86       35.63      5.02 o
 -12  -8   2       15.04        6.79      4.15 o
 -11  -8   2      486.57      514.79     10.93 o
 -10  -8   2      398.82      373.18      8.85 o
  -9  -8   2      614.55      587.88     12.50 o
  -8  -8   2     1195.02     1133.16     20.17 o
  -7  -8   2      899.14      877.68     12.78 o
  -6  -8   2      619.55      669.31     20.20 o
  -5  -8   2      297.56      311.28      8.53 o
  -4  -8   2     1351.44     1335.02     17.30 o
  -3  -8   2     6733.76     6608.89     74.10 o
  -2  -8   2      376.25      399.00      5.63 o
  -1  -8   2     1764.54     1667.47     22.14 o
   0  -8   2     1528.67     1442.88     15.86 o
   1  -8   2      715.32      712.20      8.87 o
   2  -8   2     1923.66     1837.99     21.41 o
   3  -8   2      636.30      602.38      8.23 o
   4  -8   2     3669.79     3567.89     37.59 o
   5  -8   2      992.96      985.88     13.85 o
   6  -8   2     2996.01     2902.86     47.09 o
   7  -8   2     2228.93     2116.58     35.77 o
   8  -8   2      599.20      587.16     15.37 o
   9  -8   2      436.30      448.36      9.71 o
  10  -8   2        5.82        7.22      2.70 o
  11  -8   2      287.02      284.48      9.48 o
 -13  -7   2       26.70       28.43      7.25 o
 -12  -7   2      186.78      177.84      8.18 o
 -11  -7   2      364.52      351.59     10.49 o
 -10  -7   2      649.01      650.44     12.57 o
  -9  -7   2      780.16      796.86     19.55 o
  -8  -7   2      773.59      734.20     15.10 o
  -7  -7   2     1336.07     1310.36     18.13 o
  -6  -7   2     1238.25     1191.98     16.32 o
  -5  -7   2     2751.50     2780.21     35.83 o
  -4  -7   2     5010.40     4841.13     60.53 o
  -3  -7   2      514.09      503.97      7.78 o
  -2  -7   2    10716.32    10782.19    110.15 o
  -1  -7   2      232.39      245.58      3.84 o
   0  -7   2     3129.96     2955.16     25.67 o
   1  -7   2     1620.47     1587.21     17.17 o
   2  -7   2     2190.75     2019.51     21.55 o
   3  -7   2     1843.22     1818.86     19.78 o
   4  -7   2     1160.79     1166.71     13.53 o
   5  -7   2     1614.16     1542.15     22.43 o
   6  -7   2      326.78      364.75     14.66 o
   7  -7   2      977.25      995.66     20.96 o
   8  -7   2      725.34      735.99     17.54 o
   9  -7   2      631.48      637.50     19.01 o
  10  -7   2      496.86      483.38     12.49 o
  11  -7   2      328.89      371.27     25.92 o
 -13  -6   2      246.71      256.02     12.41 o
 -12  -6   2      191.65      173.10     10.23 o
 -11  -6   2      119.86      116.26      6.71 o
 -10  -6   2      527.33      527.49      9.98 o
  -9  -6   2       60.93       60.49      3.57 o
  -8  -6   2      769.99      759.96     11.84 o
  -7  -6   2      257.58      224.71      5.03 o
  -6  -6   2     2098.98     2036.31     26.51 o
  -5  -6   2     5649.97     5515.90     57.55 o
  -4  -6   2     2500.41     2423.84     28.14 o
  -3  -6   2     3857.84     3817.56     47.64 o
  -2  -6   2      119.13      110.90      2.71 o
  -1  -6   2     2281.04     2143.74     18.91 o
   0  -6   2      127.24      177.49      3.71 o
   1  -6   2     8130.19     8181.73     77.62 o
   2  -6   2     4703.27     4701.48     48.34 o
   3  -6   2       72.01       70.44      1.89 o
   4  -6   2     1958.31     1987.43     23.36 o
   5  -6   2      326.76      303.27      6.23 o
   6  -6   2      546.28      545.72     10.03 o
   7  -6   2      700.68      753.13     13.44 o
   8  -6   2       13.02       14.05      2.29 o
   9  -6   2     1007.11     1046.44     22.76 o
  10  -6   2      823.94      867.26     31.63 o
  11  -6   2      417.57      418.02     15.16 o
  12  -6   2      469.74      509.50     17.42 o
 -13  -5   2      122.96      135.47     10.03 o
 -12  -5   2      444.77      456.41     16.15 o
 -11  -5   2      259.44      249.95      9.21 o
 -10  -5   2      423.66      416.05      9.81 o
  -9  -5   2      765.89      703.67     13.65 o
  -8  -5   2      217.49      216.28      5.49 o
  -7  -5   2     2394.73     2272.11     27.11 o
  -6  -5   2      670.79      631.15      9.24 o
  -5  -5   2     2099.59     1933.97     19.70 o
  -4  -5   2     7326.51     7225.86     74.12 o
  -3  -5   2     1974.15     1947.85     18.15 o
  -2  -5   2     1888.61     1854.20     17.43 o
  -1  -5   2       88.41       95.79      1.72 o
   0  -5   2    19786.66    20818.58    196.62 o
   1  -5   2     7344.33     7684.55     68.58 o
   2  -5   2     1857.87     1832.04     18.27 o
   3  -5   2     2759.05     2597.54     29.82 o
   4  -5   2      312.38      330.14      5.38 o
   5  -5   2      450.06      451.71      7.59 o
   6  -5   2      512.48      490.74      9.47 o
   7  -5   2     1156.38     1090.01     18.04 o
   8  -5   2     1046.51     1046.60     17.83 o
   9  -5   2      435.86      415.61     11.26 o
  10  -5   2      659.76      658.04     18.91 o
  11  -5   2     1188.01     1205.32     30.55 o
  12  -5   2       39.53       49.33      6.55 o
 -13  -4   2      913.49      954.08     26.51 o
 -12  -4   2       24.66       27.54      4.48 o
 -11  -4   2      542.72      540.63     13.98 o
 -10  -4   2       82.58       74.30      4.73 o
  -9  -4   2      422.13      444.45      8.79 o
  -8  -4   2     1477.73     1482.69     22.52 o
  -7  -4   2      405.22      428.08      7.58 o
  -6  -4   2     2765.16     2606.47     30.42 o
  -5  -4   2      377.77      341.97      4.76 o
  -4  -4   2      855.85      841.19     10.96 o
  -3  -4   2     2594.98     2472.94     21.54 o
  -2  -4   2      665.95      788.37      7.78 o
  -1  -4   2     4342.09     4343.36     44.48 o
   0  -4   2     8973.65     9184.09     93.19 o
   1  -4   2     4193.54     4356.77     48.17 o
   2  -4   2     7797.50     7853.93     86.16 o
   3  -4   2      480.95      512.13      7.05 o
   4  -4   2     3274.84     3195.82     33.71 o
   5  -4   2     2177.41     2109.05     25.07 o
   6  -4   2     1067.99      989.87     14.55 o
   7  -4   2     2013.45     2022.70     26.94 o
   8  -4   2      924.70      874.83     18.02 o
   9  -4   2     1724.96     1729.53     38.53 o
  10  -4   2      131.67      139.60      8.81 o
  11  -4   2      191.22      181.99     10.31 o
  12  -4   2      507.75      535.36     18.23 o
 -13  -3   2       74.73      100.14     22.02 o
 -12  -3   2     1731.73     1829.44     34.46 o
 -11  -3   2      101.55      102.74      6.79 o
 -10  -3   2      369.05      340.67     10.33 o
  -9  -3   2      594.63      611.43     12.08 o
  -8  -3   2      798.22      771.31     12.33 o
  -7  -3   2     2206.78     2226.34     29.12 o
  -6  -3   2      421.67      431.38      6.41 o
  -5  -3   2     3005.73     3021.70     30.13 o
  -4  -3   2      719.20      728.10      8.04 o
  -3  -3   2      873.29      892.48      8.90 o
  -2  -3   2     2890.65     2948.19     26.80 o
  -1  -3   2     3776.15     3993.96     41.14 o
   0  -3   2      485.43      510.38      6.10 o
   1  -3   2    10464.34    10841.88    118.15 o
   2  -3   2     1435.69     1452.64     15.62 o
   3  -3   2    10651.76    10478.58    106.57 o
   4  -3   2     1469.84     1523.46     16.95 o
   5  -3   2     4010.61     3800.38     40.61 o
   6  -3   2     1968.08     1945.07     25.75 o
   7  -3   2     1590.14     1603.94     22.23 o
   8  -3   2     2408.58     2401.51     35.84 o
   9  -3   2       58.31       55.09      7.11 o
  10  -3   2      973.67      981.79     25.52 o
  11  -3   2      170.31      171.02     10.23 o
  12  -3   2      184.36      172.79     10.82 o
 -13  -2   2      676.28      735.75     18.55 o
 -12  -2   2      387.41      398.32     12.49 o
 -11  -2   2     1497.12     1430.51     27.72 o
 -10  -2   2      760.22      760.36     17.16 o
  -9  -2   2      688.02      612.80     14.15 o
  -8  -2   2     2012.39     1930.61     26.24 o
  -7  -2   2      425.33      380.74      7.28 o
  -6  -2   2     2298.77     2121.31     25.36 o
  -5  -2   2     2121.26     2152.15     25.83 o
  -4  -2   2     7027.58     7137.46     73.09 o
  -3  -2   2      876.35      940.06      9.88 o
  -2  -2   2     1838.37     1853.18     18.26 o
  -1  -2   2    22097.07    23676.19    286.81 o
   0  -2   2     1545.69     1790.94     23.33 o
   1  -2   2     1353.77     1458.01     18.12 o
   2  -2   2     4774.76     4762.91     52.28 o
   3  -2   2      348.24      375.92      6.69 o
   4  -2   2     2764.96     2592.98     29.71 o
   5  -2   2      228.18      190.89      4.40 o
   6  -2   2      310.02      314.43      6.30 o
   7  -2   2     1831.66     1863.11     28.18 o
   8  -2   2      227.52      219.30      7.70 o
   9  -2   2     2539.32     2523.97     44.47 o
  10  -2   2      471.98      471.50     16.16 o
  11  -2   2      445.18      469.87     16.65 o
  12  -2   2      493.13      512.55     26.20 o
 -14  -1   2      266.84      284.48     14.58 o
 -13  -1   2       62.38       65.97      7.98 o
 -12  -1   2      675.96      677.92     17.00 o
 -11  -1   2       27.74       30.47      4.24 o
 -10  -1   2      508.77      482.50     12.71 o
  -9  -1   2     1923.27     1761.63     32.01 o
  -8  -1   2      252.90      240.18      6.86 o
  -7  -1   2     1589.90     1563.08     21.33 o
  -6  -1   2      748.79      796.36     11.71 o
  -5  -1   2     2801.31     2761.81     34.68 o
  -4  -1   2     6227.97     6435.41     71.01 o
  -3  -1   2     3876.91     3946.57     40.57 o
  -2  -1   2     6200.87     6718.09     78.64 o
  -1  -1   2     2564.71     2811.42     34.40 o
   0  -1   2     4228.01     4547.42     53.48 o
   1  -1   2     3302.30     3595.57     50.17 o
   2  -1   2       70.48       84.49      2.19 o
   3  -1   2     2783.19     2793.35     34.86 o
   4  -1   2      150.66      187.25      5.59 o
   5  -1   2     9282.33     9347.19    128.69 o
   6  -1   2     2996.05     2891.14     37.41 o
   7  -1   2      325.53      337.55      8.04 o
   8  -1   2     1922.48     1919.78     33.41 o
   9  -1   2      139.81      154.78      7.17 o
  10  -1   2      475.09      494.18     13.45 o
  11  -1   2      367.23      370.41     21.74 o
  12  -1   2      164.26      166.39     16.17 o
 -14   0   2       27.45       37.93      6.98 o
 -13   0   2       20.07       18.33      5.71 o
 -12   0   2       24.95       21.92      5.51 o
 -11   0   2     1650.76     1519.52     36.85 o
 -10   0   2      634.67      611.67     15.07 o
  -9   0   2      329.04      310.81      9.69 o
  -8   0   2     7995.50     7630.83    120.88 o
  -7   0   2      673.21      684.64     11.16 o
  -6   0   2     4723.47     4638.86     57.66 o
  -5   0   2     2170.91     2213.59     28.41 o
  -4   0   2     1206.92     1208.78     16.07 o
  -3   0   2     9481.57     9386.74    126.49 o
  -2   0   2      706.08      884.80     15.18 o
  -1   0   2    16044.22    17478.25    210.76 o
   0   0   2     5114.92     5317.96     66.29 o
   1   0   2    15124.37    16113.23    216.66 o
   2   0   2     4031.80     4138.61     56.53 o
   3   0   2       23.49       12.75      1.35 o
   4   0   2     5931.93     6137.27     83.44 o
   5   0   2      108.05      124.60      4.38 o
   6   0   2      152.03      136.44      4.83 o
   7   0   2     3228.06     3284.85     69.38 o
   8   0   2      373.91      368.97     10.78 o
   9   0   2      354.70      344.52     10.51 o
  10   0   2       16.07       25.46      4.92 o
  11   0   2      662.26      708.26     21.68 o
  12   0   2      518.41      498.61     26.20 o
  13   0   2       17.26       27.59     10.59 o
 -14   1   2      247.85      281.78     21.18 o
 -13   1   2       69.26       72.04      7.97 o
 -12   1   2      649.47      624.05     20.79 o
 -11   1   2       24.61       26.53      5.28 o
 -10   1   2      493.40      459.48     15.76 o
  -9   1   2     1927.18     1755.93     32.39 o
  -8   1   2      236.29      232.92      8.15 o
  -7   1   2     1562.24     1526.44     24.10 o
  -6   1   2      707.58      756.48     11.86 o
  -5   1   2     2773.03     2746.06     34.91 o
  -4   1   2     6177.35     6386.10     87.52 o
  -3   1   2     3849.74     3900.95     53.98 o
  -2   1   2     5604.06     6018.48    101.69 o
  -1   1   2     2503.01     2747.19     44.41 o
   0   1   2     4470.62     4980.95     66.29 o
   1   1   2     3629.31     3914.76    100.61 o
   2   1   2       46.25       66.94      3.53 o
   3   1   2     2789.38     2818.28     45.42 o
   4   1   2      151.65      178.80      5.47 o
   5   1   2     9165.65     9226.91    206.94 o
   6   1   2     2989.05     2907.96     58.73 o
   7   1   2      299.20      320.58     11.72 o
   8   1   2     1789.33     1776.51     33.52 o
   9   1   2      130.90      141.90     13.24 o
  10   1   2      492.09      497.88     23.27 o
  11   1   2      406.24      400.36     15.55 o
  12   1   2      150.72      166.95     11.10 o
 -13   2   2      672.80      703.97     23.15 o
 -12   2   2      391.28      390.48     15.86 o
 -11   2   2     1425.25     1320.20     34.39 o
 -10   2   2      809.30      770.20     21.88 o
  -9   2   2      656.29      589.96     17.93 o
  -8   2   2     1930.94     1917.62     34.42 o
  -7   2   2      425.39      389.03      9.97 o
  -6   2   2     2368.75     2143.09     28.18 o
  -5   2   2     2253.39     2295.99     28.81 o
  -4   2   2     7038.37     7147.71     97.41 o
  -3   2   2      895.85      956.74     16.57 o
  -2   2   2     1853.02     1880.08     51.70 o
  -1   2   2    22241.93    23912.68    485.54 o
   0   2   2     1721.35     2052.45     76.78 o
   2   2   2     4609.44     4594.08     90.44 o
   3   2   2      355.49      372.52     10.05 o
   4   2   2     2655.86     2476.32     51.72 o
   5   2   2      217.23      177.12      5.32 o
   6   2   2      255.85      277.05     10.33 o
   7   2   2     1760.95     1745.56     56.58 o
   8   2   2      236.20      231.89     15.61 o
   9   2   2     2546.66     2469.97     54.87 o
  10   2   2      505.37      494.86     17.04 o
  11   2   2      448.07      484.88     17.53 o
  12   2   2      505.92      523.31     19.65 o
 -13   3   2       71.69      102.17     14.91 o
 -12   3   2     1689.59     1743.20     43.45 o
 -11   3   2      118.50      127.24     17.00 o
 -10   3   2      372.48      350.09     13.70 o
  -9   3   2      545.26      561.05     17.83 o
  -8   3   2      802.81      751.48     20.69 o
  -7   3   2     2220.09     2215.24     38.44 o
  -6   3   2      444.68      452.00      8.15 o
  -5   3   2     3129.64     3100.24     50.29 o
  -4   3   2      688.93      704.14     13.73 o
  -3   3   2      855.68      905.70     19.70 o
  -2   3   2     2789.73     2894.96     83.06 o
  -1   3   2     3804.35     4051.47     83.13 o
   3   3   2    10636.51    10459.42    277.32 o
   4   3   2     1456.96     1497.26     32.42 o
   5   3   2     4018.41     3953.92     75.58 o
   6   3   2     1918.04     1882.68     58.53 o
   7   3   2     1570.79     1543.77     50.45 o
   8   3   2     2438.88     2326.39     72.74 o
   9   3   2       59.93       51.56      9.48 o
  10   3   2      969.38      964.07     26.80 o
  11   3   2      194.83      193.99     12.82 o
  12   3   2      173.96      181.00     11.67 o
 -13   4   2      936.20      966.12     28.67 o
 -12   4   2       24.70       28.48      6.07 o
 -11   4   2      544.54      535.64     18.53 o
 -10   4   2       87.75       83.11      7.37 o
  -9   4   2      439.56      456.18     15.47 o
  -8   4   2     1409.02     1375.03     33.69 o
  -7   4   2      396.37      401.07     13.20 o
  -6   4   2     2893.71     2669.26     54.56 o
  -5   4   2      357.00      340.88     10.64 o
  -4   4   2      766.40      761.16     26.48 o
  -2   4   2      665.83      777.04     27.87 o
  -1   4   2     4128.46     4216.88    136.01 o
   0   4   2     9041.90     9225.57    284.84 o
   3   4   2      476.76      507.25     18.39 o
   4   4   2     3156.57     3117.09     88.91 o
   5   4   2     2251.16     2172.82     62.71 o
   6   4   2     1140.50     1110.66     35.40 o
   7   4   2     1921.04     1888.82     61.59 o
   8   4   2      936.13      877.94     33.72 o
   9   4   2     1771.27     1726.05     57.14 o
  10   4   2      117.75      119.75     14.49 o
  11   4   2      172.59      181.92     11.41 o
  12   4   2      487.71      514.63     19.50 o
 -13   5   2      129.69      140.47     17.56 o
 -12   5   2      489.14      519.57     29.26 o
 -11   5   2      251.34      257.10     12.79 o
 -10   5   2      458.51      422.95     15.55 o
  -9   5   2      742.05      669.74     20.30 o
  -8   5   2      221.40      219.11     10.23 o
  -7   5   2     2471.47     2320.30     49.24 o
  -6   5   2      628.52      607.29     16.95 o
  -5   5   2     2031.55     1868.47     56.58 o
  -4   5   2     7173.98     7305.54    193.70 o
  -3   5   2     1905.72     1914.18     63.82 o
  -2   5   2     1937.23     1911.39     61.32 o
  -1   5   2       91.91      103.68      7.25 o
   0   5   2    19669.82    21016.38    641.31 o
   3   5   2     2877.69     2740.83     73.86 o
   4   5   2      325.95      341.42     15.33 o
   5   5   2      415.21      434.79     19.23 o
   6   5   2      583.22      547.39     22.02 o
   7   5   2     1234.80     1190.37     39.58 o
   8   5   2     1098.84     1035.69     38.18 o
   9   5   2      419.24      424.20     22.58 o
  10   5   2      627.56      620.13     29.54 o
  11   5   2     1168.95     1244.98     36.23 o
  12   5   2       38.94       44.54      7.46 o
 -13   6   2      247.93      250.00     21.46 o
 -12   6   2      188.70      170.23     11.67 o
 -11   6   2      134.39      127.72     10.59 o
 -10   6   2      530.49      503.25     17.83 o
  -9   6   2       69.12       67.99      6.89 o
  -8   6   2      801.82      751.05     21.19 o
  -7   6   2      257.40      242.28     10.33 o
  -6   6   2     2103.10     2099.80     61.59 o
  -5   6   2     5644.28     5788.24    151.62 o
  -4   6   2     2514.70     2516.19     69.40 o
  -3   6   2     3901.64     3930.36    122.35 o
  -2   6   2      121.54      134.06      8.08 o
  -1   6   2     2125.27     2012.28     69.68 o
   3   6   2       72.55       68.56      7.53 o
   4   6   2     1892.33     1972.43     58.81 o
   6   6   2      558.48      603.13     23.97 o
   7   6   2      825.09      876.26     31.22 o
   8   6   2       12.66        7.80      6.13 o
   9   6   2      924.74      950.96     38.46 o
  10   6   2      814.63      865.11     35.95 o
  11   6   2      440.94      493.75     18.62 o
  12   6   2      464.88      554.91     29.82 o
 -12   7   2      164.59      141.31     14.77 o
 -11   7   2      364.84      358.42     21.18 o
 -10   7   2      698.92      672.85     21.28 o
  -9   7   2      789.49      774.58     22.86 o
  -8   7   2      758.85      692.40     23.69 o
  -7   7   2     1349.74     1313.28     44.04 o
  -6   7   2     1253.26     1243.60     40.13 o
  -5   7   2     2812.25     2864.58     80.27 o
  -4   7   2     4996.67     4975.11    100.94 o
  -3   7   2      538.36      551.85     21.18 o
  -2   7   2    10879.79    11099.34    335.85 o
  -1   7   2      235.99      240.25     12.54 o
  11   7   2      333.05      339.19     22.30 o
 -11   8   2      471.04      493.04     26.48 o
 -10   8   2      396.24      374.31     21.74 o
  -9   8   2      631.69      627.38     27.59 o
  -8   8   2     1172.76     1175.32     42.36 o
  -5   8   2      266.19      263.38     14.77 o
  -4   8   2     1422.14     1394.66     47.10 o
  -3   8   2     6845.07     6709.38    207.92 o
  -2   8   2      378.50      403.01     17.56 o
 -11   9   2       33.27       35.40      9.20 o
 -10   9   2     1659.35     1736.36     59.92 o
  -9   9   2      871.02      800.18     34.00 o
  -8   9   2       52.47       50.17      8.64 o
  -3   9   2      832.48      819.69     30.66 o
  -2   9   2     4763.81     4737.23    148.27 o
 -11  10   2     1227.48     1290.15     49.89 o
 -10  10   2      163.31      180.88     15.89 o
  -9  10   2      533.23      561.32     27.31 o
 -10  11   2      358.57      375.70     22.85 o
  -9  11   2      533.04      558.26     27.87 o
  -9  12   2       45.35       45.99      9.75 o
  -9  13   2      370.38      401.06     23.97 o
  -4 -17   3      380.89      410.26     19.23 o
  -3 -17   3      220.01      247.73     11.39 o
  -2 -17   3      225.00      243.11     13.52 o
  -1 -17   3      761.02      814.78     26.21 o
   0 -17   3      181.12      217.79     38.46 o
   1 -17   3      195.33      181.72     18.95 o
   2 -17   3       29.22       32.47      4.80 o
  -6 -16   3       15.32       11.08      4.81 o
  -5 -16   3      165.25      173.80      7.34 o
  -4 -16   3       45.72       42.86      4.04 o
  -3 -16   3      167.78      165.06      5.86 o
  -2 -16   3      711.24      716.52     12.90 o
  -1 -16   3      170.18      214.17     17.44 o
   0 -16   3      690.27      736.32     23.94 o
   1 -16   3       90.38       78.10      6.18 o
   2 -16   3      565.25      600.51     14.10 o
   3 -16   3      879.76      864.58     19.11 o
   4 -16   3      131.11      142.16      9.88 o
  -7 -15   3      193.05      206.97     10.26 o
  -6 -15   3      501.51      520.89     15.06 o
  -5 -15   3       93.29       99.89      6.03 o
  -4 -15   3      432.06      424.53     10.43 o
  -3 -15   3      181.66      176.59      5.49 o
  -2 -15   3      218.38      194.97      5.80 o
  -1 -15   3      550.65      568.12     14.13 o
   0 -15   3       28.96       50.96     17.56 o
   1 -15   3      598.73      609.91     10.36 o
   2 -15   3     1308.24     1275.85     20.99 o
   3 -15   3      447.89      478.56     10.93 o
   4 -15   3      657.38      666.76     16.56 o
   5 -15   3       14.64        5.29      4.59 o
   6 -15   3      347.09      357.91     19.79 o
  -8 -14   3      283.49      289.58     13.07 o
  -7 -14   3      708.77      759.28     19.19 o
  -6 -14   3       11.85       20.23      4.49 o
  -5 -14   3      763.16      753.19     15.35 o
  -4 -14   3      194.31      199.34      6.99 o
  -3 -14   3      122.19      123.79      4.79 o
  -2 -14   3      215.28      203.60      7.76 o
  -1 -14   3      546.73      515.60      9.15 o
   0 -14   3     1054.04      962.66     16.27 o
   1 -14   3      562.07      545.34      9.65 o
   2 -14   3      650.41      625.09     12.17 o
   3 -14   3      856.17      853.55     15.97 o
   4 -14   3      211.51      214.79      8.77 o
   5 -14   3      297.20      329.76     14.31 o
   6 -14   3       66.82       69.89      7.88 o
   7 -14   3      470.50      468.12     18.61 o
  -9 -13   3      630.36      652.46     23.04 o
  -8 -13   3      616.80      672.25     18.28 o
  -7 -13   3      253.68      255.81     15.84 o
  -6 -13   3     1784.10     1799.94     34.40 o
  -5 -13   3      171.39      172.86      8.06 o
  -4 -13   3      670.40      677.90     13.61 o
  -3 -13   3      359.89      363.38      7.81 o
  -2 -13   3     1401.97     1375.65     20.06 o
  -1 -13   3      740.21      743.97     11.93 o
   0 -13   3      165.07      162.50      4.35 o
   1 -13   3     1107.98     1127.73     17.83 o
   2 -13   3      786.40      685.00     15.26 o
   3 -13   3       74.28       85.62      5.69 o
   4 -13   3       27.98       12.19      4.30 o
   5 -13   3        6.03       -2.23      7.53 o
   6 -13   3      368.90      358.98     24.53 o
   7 -13   3      310.51      309.96     14.86 o
   8 -13   3      113.85      112.60     16.17 o
 -10 -12   3      261.02      256.75     15.05 o
  -9 -12   3      247.94      243.03     14.44 o
  -8 -12   3      506.95      479.25     14.86 o
  -7 -12   3     1012.28     1030.12     22.90 o
  -6 -12   3      115.64      119.88      7.48 o
  -5 -12   3     1237.05     1229.07     21.26 o
  -4 -12   3      304.14      323.87      7.63 o
  -3 -12   3      730.45      751.10     13.25 o
  -2 -12   3      638.56      688.25     10.47 o
  -1 -12   3      372.10      362.72     10.02 o
   0 -12   3     1071.40     1025.54     12.29 o
   1 -12   3      221.21      214.51      5.47 o
   2 -12   3      486.14      502.95     12.25 o
   3 -12   3      327.78      339.10     11.41 o
   4 -12   3      159.68      166.22     17.00 o
   5 -12   3      828.61      788.75     35.12 o
   6 -12   3      101.73      124.30     16.44 o
   7 -12   3      617.57      572.75     30.66 o
   8 -12   3      740.80      674.49     19.37 o
   9 -12   3        6.49        9.20      3.62 o
 -11 -11   3      533.42      510.27     22.44 o
 -10 -11   3      391.18      382.11     23.69 o
  -9 -11   3      209.90      197.05     17.56 o
  -8 -11   3      355.36      342.60     12.21 o
  -7 -11   3      127.55      114.53      7.40 o
  -6 -11   3      703.93      695.45     16.63 o
  -5 -11   3      454.59      436.64      9.24 o
  -4 -11   3     2139.87     2149.32     41.68 o
  -3 -11   3     3818.24     3893.47     49.75 o
  -2 -11   3      830.30      855.57     14.08 o
  -1 -11   3     1491.58     1413.32     17.67 o
   0 -11   3      520.72      532.60      8.76 o
   1 -11   3      973.02      926.32     13.46 o
   2 -11   3     2686.68     2643.86     33.70 o
   3 -11   3      375.91      371.74     10.65 o
   4 -11   3      575.56      565.38     12.62 o
   5 -11   3      276.83      253.66      6.84 o
   6 -11   3     1165.00     1174.38     29.13 o
   7 -11   3      250.91      235.59      9.62 o
   8 -11   3      684.73      693.28     14.83 o
   9 -11   3      363.68      338.81     12.79 o
 -11 -10   3       71.13       69.96      8.36 o
 -10 -10   3     1318.70     1316.58     24.27 o
  -9 -10   3      204.27      198.89      8.21 o
  -8 -10   3      238.13      232.15     11.71 o
  -7 -10   3      372.62      350.75     13.28 o
  -6 -10   3      168.34      173.39     13.72 o
  -5 -10   3      995.26      932.67     15.03 o
  -4 -10   3      425.93      436.23      7.92 o
  -3 -10   3      984.30      954.80     13.65 o
  -2 -10   3     2808.76     2744.29     34.14 o
  -1 -10   3       36.85       28.75      2.74 o
   0 -10   3     1727.74     1695.81     19.40 o
   1 -10   3      164.60      157.10      3.02 o
   2 -10   3     2871.47     2830.67     36.58 o
   3 -10   3     1941.60     1918.81     31.96 o
   4 -10   3      297.83      273.18      5.37 o
   5 -10   3     1748.39     1637.32     24.37 o
   6 -10   3       54.51       59.74      3.09 o
   7 -10   3      557.50      529.18     12.12 o
   8 -10   3      408.28      417.75     11.61 o
   9 -10   3      158.30      162.55      5.79 o
  10 -10   3      506.29      517.22     17.58 o
 -12  -9   3      709.30      799.68     23.10 o
 -11  -9   3      975.99     1019.75     17.91 o
 -10  -9   3       67.37       78.60      4.09 o
  -9  -9   3      459.75      470.17      9.14 o
  -8  -9   3      422.11      403.84      9.33 o
  -7  -9   3       39.42       45.45      3.30 o
  -6  -9   3     1053.98     1034.53     21.56 o
  -5  -9   3       69.38       73.13      3.95 o
  -4  -9   3     1275.73     1249.63     16.67 o
  -3  -9   3      769.83      800.55     11.40 o
  -2  -9   3      505.45      488.50     10.39 o
  -1  -9   3     1787.82     1672.33     16.97 o
   0  -9   3       95.93       84.81      2.33 o
   1  -9   3     1818.06     1827.77     18.78 o
   2  -9   3      232.01      233.47      5.94 o
   3  -9   3     2820.16     2740.21     31.03 o
   4  -9   3     4272.31     4099.49     46.45 o
   5  -9   3      253.05      216.40      5.99 o
   6  -9   3     1132.60     1085.64     20.74 o
   7  -9   3      121.95      129.28      4.89 o
   8  -9   3      133.20      121.70      4.83 o
   9  -9   3        4.32       10.06      2.41 o
  10  -9   3      101.55      100.61      7.37 o
 -12  -8   3      235.34      241.95      8.28 o
 -11  -8   3      152.04      156.48      5.70 o
 -10  -8   3     2530.49     2448.70     36.72 o
  -9  -8   3     1046.20     1029.45     17.25 o
  -8  -8   3      688.63      665.28     10.68 o
  -7  -8   3     1130.77     1108.42     14.63 o
  -6  -8   3      383.44      376.27      6.90 o
  -5  -8   3     1712.82     1678.34     26.15 o
  -4  -8   3      120.85      122.17      4.85 o
  -3  -8   3     1916.01     1896.01     23.38 o
  -2  -8   3     2018.06     1922.55     18.70 o
  -1  -8   3      297.83      327.28      5.45 o
   0  -8   3     6517.42     6405.34     69.27 o
   1  -8   3      231.70      203.61      3.37 o
   2  -8   3     2919.10     2881.51     30.59 o
   3  -8   3     1576.71     1534.27     17.26 o
   4  -8   3      117.34      109.27      3.09 o
   5  -8   3     2749.43     2665.02     34.00 o
   6  -8   3      939.46      937.31     15.33 o
   7  -8   3      589.58      579.77     10.97 o
   8  -8   3      440.24      459.19      9.71 o
   9  -8   3      343.82      340.30      9.80 o
  10  -8   3      748.50      746.44     26.46 o
  11  -8   3       36.51       30.70      5.29 o
 -13  -7   3      384.73      435.22     15.95 o
 -12  -7   3       16.34       11.39      3.44 o
 -11  -7   3     1014.36      983.96     23.16 o
 -10  -7   3      279.27      258.97      8.52 o
  -9  -7   3      119.73      121.65      4.46 o
  -8  -7   3     1441.58     1420.64     21.77 o
  -7  -7   3      248.54      237.18      4.91 o
  -6  -7   3     4171.50     4075.09     46.70 o
  -5  -7   3      141.48      139.21      2.88 o
  -4  -7   3     2269.80     2306.28     25.11 o
  -3  -7   3     2183.41     2143.83     23.45 o
  -2  -7   3     3630.90     3792.04     33.30 o
  -1  -7   3     1664.84     1617.92     14.13 o
   0  -7   3     2331.96     2485.17     21.07 o
   1  -7   3     2379.80     2078.38     18.66 o
   2  -7   3      498.15      483.66      7.61 o
   3  -7   3     1592.54     1600.44     16.67 o
   4  -7   3     1472.83     1504.67     17.00 o
   5  -7   3      433.13      479.97      8.84 o
   6  -7   3     1831.14     1861.96     33.59 o
   7  -7   3     1443.61     1483.59     40.23 o
   8  -7   3      527.71      524.29     11.60 o
   9  -7   3     1317.13     1272.92     24.51 o
  10  -7   3        4.04        0.65      3.40 o
  11  -7   3      828.28      863.91     23.64 o
 -13  -6   3       46.47       47.19     12.26 o
 -12  -6   3      568.43      630.62     19.10 o
 -11  -6   3       17.21       10.77      2.95 o
 -10  -6   3      485.47      504.41      9.80 o
  -9  -6   3       52.27       45.26      3.00 o
  -8  -6   3      734.02      745.75     11.71 o
  -7  -6   3     4168.38     4090.52     53.01 o
  -6  -6   3       41.10       37.61      1.91 o
  -5  -6   3     5308.68     5327.75     51.75 o
  -4  -6   3      888.18      892.63      9.25 o
  -3  -6   3     4010.38     4007.62     36.68 o
  -2  -6   3      976.23      924.40      9.12 o
  -1  -6   3     3330.57     3452.44     30.14 o
   0  -6   3     2676.84     2559.57     21.63 o
   1  -6   3      776.14      861.54     12.33 o
   2  -6   3      728.82      717.64      8.19 o
   3  -6   3      713.43      759.47      8.78 o
   4  -6   3       33.97       41.63      2.82 o
   5  -6   3      667.26      707.96     16.98 o
   6  -6   3      188.65      211.28      5.70 o
   7  -6   3      624.57      619.74     11.77 o
   8  -6   3     1840.88     1876.45     33.79 o
   9  -6   3       58.41       55.15      4.55 o
  10  -6   3      774.42      819.83     22.56 o
  11  -6   3      242.12      264.86     12.09 o
 -13  -5   3      627.86      686.51     21.09 o
 -12  -5   3       49.71       51.15      5.44 o
 -11  -5   3      149.04      157.68      7.80 o
 -10  -5   3        8.91        8.08      2.52 o
  -9  -5   3      790.97      789.48     15.99 o
  -8  -5   3     1470.52     1418.63     19.67 o
  -7  -5   3      988.42      940.99     12.73 o
  -6  -5   3     3050.23     2793.78     29.73 o
  -5  -5   3      713.53      686.16      7.69 o
  -4  -5   3     8980.76     9070.89     80.75 o
  -3  -5   3      174.70      169.30      2.61 o
  -2  -5   3      516.90      523.54      5.76 o
  -1  -5   3     4735.58     4816.05     43.90 o
   0  -5   3      268.73      243.31     10.85 o
   1  -5   3     3762.37     3650.89     38.02 o
   2  -5   3     1361.16     1393.24     14.38 o
   3  -5   3      440.04      393.87      6.04 o
   4  -5   3     2884.14     2824.22     32.97 o
   5  -5   3      606.07      626.99     11.07 o
   6  -5   3     3511.78     3523.39     50.11 o
   7  -5   3      637.05      619.61     12.79 o
   8  -5   3     1145.90     1141.52     22.47 o
   9  -5   3     1397.19     1410.01     33.21 o
  10  -5   3       75.33       83.80      7.18 o
  11  -5   3      340.72      337.91     13.87 o
  12  -5   3      123.53      121.21      9.32 o
 -13  -4   3      413.42      439.05     15.20 o
 -12  -4   3      462.91      465.33     13.40 o
 -11  -4   3      127.21      115.81      6.90 o
 -10  -4   3      560.75      553.10     11.94 o
  -9  -4   3     1151.36     1108.08     16.61 o
  -8  -4   3     2137.36     2066.86     27.64 o
  -7  -4   3     1010.75      958.94     13.99 o
  -6  -4   3       55.26       70.37      2.69 o
  -5  -4   3     2955.65     2954.00     27.66 o
  -4  -4   3      551.78      550.50      5.86 o
  -3  -4   3     1344.55     1338.95     12.10 o
  -2  -4   3     3726.66     3788.17     37.08 o
  -1  -4   3     1173.63     1206.57     14.97 o
   0  -4   3    11245.57    12154.88    123.66 o
   1  -4   3     4936.77     5293.15     50.87 o
   2  -4   3      392.91      390.25      9.09 o
   3  -4   3     3632.05     3558.47     37.23 o
   4  -4   3        8.61       10.39      1.12 o
   5  -4   3     4679.97     4597.18     57.17 o
   6  -4   3      772.29      752.23     13.27 o
   7  -4   3     4403.95     4404.42     71.32 o
   8  -4   3      452.27      432.53     14.08 o
   9  -4   3      355.40      342.92     12.90 o
  10  -4   3      834.61      811.41     22.66 o
  11  -4   3       72.83       66.42      7.06 o
  12  -4   3       37.94       25.60      5.75 o
 -14  -3   3      361.86      400.78     22.85 o
 -13  -3   3      483.25      494.72     14.96 o
 -12  -3   3      562.21      569.32     15.17 o
 -11  -3   3      906.31      903.56     19.89 o
 -10  -3   3       47.52       50.57      4.70 o
  -9  -3   3     2281.18     2172.64     32.76 o
  -8  -3   3      286.05      287.02      6.44 o
  -7  -3   3      579.86      578.76      9.53 o
  -6  -3   3     4019.32     4138.02     40.65 o
  -5  -3   3      722.85      813.42      8.79 o
  -4  -3   3      544.99      517.31      6.03 o
  -3  -3   3     2098.39     2125.99     20.27 o
  -2  -3   3     1364.35     1385.59     13.45 o
  -1  -3   3     6196.74     6602.26     67.11 o
   0  -3   3      107.71      133.08      2.37 o
   1  -3   3    11418.08    12207.88    123.97 o
   2  -3   3     4905.76     4997.03     55.49 o
   3  -3   3     1254.74     1211.12     13.72 o
   4  -3   3     8546.20     8656.84     88.91 o
   5  -3   3      651.01      634.36      9.98 o
   6  -3   3     3359.10     3174.39     40.67 o
   7  -3   3       80.56       82.46      6.32 o
   8  -3   3     1140.97     1146.84     27.79 o
   9  -3   3     1259.15     1259.80     30.65 o
  10  -3   3      488.59      498.35     16.75 o
  11  -3   3      352.63      349.36     17.42 o
  12  -3   3       28.97       25.77      8.78 o
 -14  -2   3      140.20      147.59     11.23 o
 -13  -2   3      493.37      516.65     15.07 o
 -12  -2   3      602.57      608.46     15.98 o
 -11  -2   3      103.21      101.46      6.69 o
 -10  -2   3      683.05      658.10     15.48 o
  -9  -2   3      334.25      320.46      9.69 o
  -8  -2   3      504.52      491.59      9.24 o
  -7  -2   3     1667.79     1629.29     22.72 o
  -6  -2   3      357.17      352.28      6.42 o
  -5  -2   3     3128.50     3034.81     32.77 o
  -4  -2   3     2051.04     1978.39     20.16 o
  -3  -2   3     6193.14     6237.30     59.90 o
  -2  -2   3     5109.69     5187.14     47.12 o
  -1  -2   3     2204.26     2311.27     29.64 o
   0  -2   3     6936.35     7685.46     70.94 o
   1  -2   3     1723.83     1956.11     19.84 o
   2  -2   3     3606.30     3783.39     42.79 o
   3  -2   3     4631.98     4575.58     51.53 o
   4  -2   3     1705.74     1778.57     23.35 o
   5  -2   3     3219.28     3195.14     39.88 o
   6  -2   3      662.43      642.78     10.51 o
   7  -2   3     1066.86     1025.49     20.06 o
   8  -2   3      550.13      545.40     13.19 o
   9  -2   3      611.43      608.01     18.52 o
  10  -2   3      739.20      728.59     21.88 o
  11  -2   3      345.07      351.73     14.58 o
  12  -2   3      455.77      447.89     24.81 o
 -14  -1   3       17.31       25.62      6.47 o
 -13  -1   3      110.81      121.01     10.03 o
 -12  -1   3      304.61      318.78     11.15 o
 -11  -1   3     1350.57     1355.23     28.81 o
 -10  -1   3      669.94      620.80     14.91 o
  -9  -1   3     2397.59     2231.95     40.09 o
  -8  -1   3     2900.70     2744.32     40.60 o
  -7  -1   3      817.37      778.44     12.21 o
  -6  -1   3     1125.34     1110.15     16.27 o
  -5  -1   3      181.46      164.34      3.67 o
  -4  -1   3     5716.06     5631.28     57.40 o
  -3  -1   3     1841.85     1875.25     21.46 o
  -2  -1   3      277.05      310.52      4.64 o
  -1  -1   3    19213.73    20711.89    279.50 o
   0  -1   3     9689.79    11193.56    115.93 o
   1  -1   3     6064.58     6433.43     67.83 o
   2  -1   3      492.79      485.33      6.94 o
   3  -1   3     1833.88     1892.51     24.40 o
   4  -1   3     3625.08     3510.58     43.58 o
   5  -1   3      536.26      516.63      9.93 o
   6  -1   3      310.74      326.28      8.80 o
   7  -1   3     1958.68     1967.70     36.59 o
   8  -1   3       36.60       34.05      4.81 o
   9  -1   3      869.63      868.54     21.40 o
  10  -1   3      135.93      144.65     14.21 o
  11  -1   3     1009.18     1025.09     39.58 o
  12  -1   3      361.98      365.95     22.85 o
 -14   0   3       44.49       39.69      7.28 o
 -13   0   3       99.78      115.66      9.80 o
 -12   0   3     1269.10     1230.25     32.31 o
 -11   0   3        2.85        7.65      3.52 o
 -10   0   3      224.90      232.44     15.90 o
  -9   0   3     2248.24     2100.67     37.42 o
  -8   0   3      674.67      623.82     14.37 o
  -7   0   3     1260.56     1282.16     18.31 o
  -6   0   3        9.22       17.62      1.68 o
  -5   0   3     5089.96     5066.42     56.69 o
  -4   0   3      852.70      766.85     11.02 o
  -3   0   3    15816.32    16312.46    219.09 o
  -2   0   3    24033.28    25160.81    301.59 o
  -1   0   3     1668.33     1805.81     25.68 o
   0   0   3        3.72       10.50      0.96 o
   1   0   3       17.51       13.07      1.01 o
   2   0   3     3164.71     3254.71     64.81 o
   3   0   3     2977.87     2984.35     41.69 o
   4   0   3     4538.79     4702.16     78.62 o
   5   0   3     4077.15     3895.81     54.78 o
   6   0   3     1665.24     1740.06     45.43 o
   7   0   3     1538.44     1605.56     35.87 o
   8   0   3     1788.30     1754.03     32.34 o
   9   0   3      167.92      183.14      9.92 o
  10   0   3      475.38      490.84     16.84 o
  11   0   3       26.75       40.13      9.20 o
  12   0   3     1054.04     1054.92     42.36 o
 -14   1   3       20.44       27.03      9.75 o
 -13   1   3      110.09      118.67     10.11 o
 -12   1   3      288.13      265.99     19.09 o
 -11   1   3     1310.31     1265.19     32.91 o
 -10   1   3      638.95      576.93     18.33 o
  -9   1   3     2458.25     2353.49     40.69 o
  -8   1   3     2950.71     2806.76     47.18 o
  -7   1   3      809.29      790.67     19.79 o
  -6   1   3     1212.22     1222.40     15.16 o
  -5   1   3      181.83      166.13      4.14 o
  -4   1   3     5641.77     5500.60     76.55 o
  -3   1   3     1764.98     1843.00     30.62 o
  -1   1   3    18542.06    20498.93    286.25 o
   0   1   3     9630.47    11176.70    156.19 o
   1   1   3     6308.56     6598.38    105.43 o
   2   1   3      557.81      533.80     10.03 o
   3   1   3     1831.14     1876.29     38.61 o
   4   1   3     3523.13     3425.72     48.73 o
   5   1   3      540.70      524.50     10.17 o
   6   1   3      289.77      294.23     10.83 o
   7   1   3     1913.71     1941.69     62.57 o
   8   1   3       24.17       21.46      6.69 o
   9   1   3      853.91      841.70     27.31 o
  10   1   3      138.69      148.84      9.68 o
  11   1   3      985.32      994.45     27.88 o
  12   1   3      361.08      384.34     23.69 o
 -14   2   3      142.13      153.01     17.00 o
 -13   2   3      476.71      494.19     18.81 o
 -12   2   3      602.01      611.73     20.30 o
 -11   2   3      101.02       92.57      8.05 o
 -10   2   3      669.23      636.16     19.71 o
  -9   2   3      326.80      328.03     20.35 o
  -8   2   3      545.09      538.41     12.71 o
  -7   2   3     1816.72     1765.40     30.13 o
  -6   2   3      353.24      341.09      6.75 o
  -5   2   3     3220.07     3201.50     43.80 o
  -4   2   3     2096.68     2036.23     28.98 o
  -3   2   3     6309.95     6330.31    110.23 o
  -2   2   3     5173.34     5325.42    101.49 o
  -1   2   3     2168.09     2306.93     48.89 o
   0   2   3     7349.97     8201.44    240.94 o
   1   2   3     1770.83     1923.65     64.10 o
   2   2   3     3691.28     3884.74     74.08 o
   3   2   3     4704.73     4626.90     89.25 o
   4   2   3     1662.44     1739.94     37.24 o
   5   2   3     3026.83     2977.09     62.47 o
   6   2   3      612.05      594.87     16.95 o
   7   2   3     1108.76     1003.63     35.95 o
   8   2   3      546.12      516.45     24.25 o
   9   2   3      629.26      622.36     27.87 o
  10   2   3      778.68      740.46     22.27 o
  11   2   3      350.17      359.02     15.05 o
  12   2   3      436.74      472.97     26.48 o
 -13   3   3      534.85      570.82     20.00 o
 -12   3   3      541.66      542.43     19.21 o
 -11   3   3      896.83      881.79     25.42 o
 -10   3   3       44.62       49.81      7.66 o
  -9   3   3     2238.80     2091.31     47.48 o
  -8   3   3      266.49      258.43     10.83 o
  -7   3   3      550.43      567.10     15.62 o
  -6   3   3     3998.36     4071.89     57.91 o
  -5   3   3      705.14      793.63     19.41 o
  -4   3   3      585.48      574.23     11.16 o
  -3   3   3     2210.49     2353.27     43.83 o
  -2   3   3     1455.81     1476.31     30.99 o
  -1   3   3     6018.15     6403.37    135.00 o
   0   3   3      103.31      127.93      8.36 o
   2   3   3     4923.92     4906.69    134.06 o
   3   3   3     1179.92     1170.30     36.51 o
   4   3   3     8462.75     8654.42    165.99 o
   5   3   3      659.88      627.93     23.69 o
   6   3   3     3404.18     3166.14     91.42 o
   7   3   3      111.10      113.16     12.26 o
   8   3   3     1173.90     1143.82     40.97 o
   9   3   3     1270.70     1263.39     45.15 o
  10   3   3      482.90      495.92     17.72 o
  11   3   3      350.76      362.98     15.46 o
  12   3   3       31.77       26.61      6.47 o
 -13   4   3      438.22      451.46     18.12 o
 -12   4   3      426.80      438.75     17.34 o
 -11   4   3      126.82      116.07      9.04 o
 -10   4   3      593.38      575.45     18.43 o
  -9   4   3     1094.03     1028.32     27.68 o
  -8   4   3     2117.15     2031.08     45.50 o
  -7   4   3      959.62      931.43     23.55 o
  -6   4   3       59.09       56.92      5.02 o
  -5   4   3     2918.51     2917.20     59.78 o
  -4   4   3      565.20      562.88     13.99 o
  -3   4   3     1204.21     1191.90     27.58 o
  -2   4   3     3811.23     4000.50     80.59 o
  -1   4   3     1108.88     1173.22     28.71 o
   0   4   3    11343.23    12337.21    255.16 o
   3   4   3     3600.26     3496.97     97.83 o
   4   4   3        7.45       28.15      5.02 o
   5   4   3     4860.90     4742.25    128.21 o
   6   4   3      738.18      733.29     28.43 o
   7   4   3     4441.23     4374.07    124.86 o
   8   4   3      418.72      409.42     21.46 o
   9   4   3      342.40      346.44     20.90 o
  10   4   3      829.64      819.96     34.56 o
  11   4   3       68.45       59.71      7.77 o
  12   4   3       29.07       22.89      6.49 o
 -13   5   3      606.46      651.03     22.96 o
 -12   5   3       59.38       60.78      7.62 o
 -11   5   3      175.21      188.27     20.21 o
 -10   5   3        7.97        4.96      5.16 o
  -9   5   3      814.88      756.05     22.07 o
  -8   5   3     1399.09     1321.98     32.90 o
  -7   5   3     1009.70      947.10     23.84 o
  -6   5   3     2967.57     2686.62     66.19 o
  -5   5   3      700.46      677.43     17.44 o
  -4   5   3     8656.74     8723.19    173.03 o
  -2   5   3      468.50      467.57     13.25 o
  -1   5   3     4694.07     4851.17    151.20 o
   0   5   3      280.18      283.17     13.38 o
   2   5   3     1285.00     1288.48     40.69 o
   3   5   3      455.34      410.54     16.17 o
   4   5   3     3022.42     2955.44     81.38 o
   5   5   3      601.93      667.51     24.81 o
   6   5   3     3661.00     3652.49    102.29 o
   7   5   3      626.78      634.90     26.76 o
   8   5   3     1150.58     1180.89     42.09 o
   9   5   3     1348.74     1483.57     50.73 o
  10   5   3       76.16       62.15     10.87 o
  11   5   3      331.08      331.66     15.55 o
  12   5   3      104.06       75.25     13.38 o
 -13   6   3       55.37       50.45     12.26 o
 -12   6   3      559.02      609.53     21.47 o
 -11   6   3       18.17       11.04      6.27 o
 -10   6   3      511.93      503.31     17.73 o
  -9   6   3       64.52       66.88      7.11 o
  -8   6   3      726.32      717.19     20.79 o
  -7   6   3     4126.11     4011.68    101.31 o
  -6   6   3       41.32       45.44      4.83 o
  -5   6   3     5212.44     5274.58    147.02 o
  -4   6   3      856.98      868.26     17.73 o
  -3   6   3     3995.25     4113.11     85.67 o
  -2   6   3     1106.51     1089.76     35.12 o
  -1   6   3     3245.98     3397.19    110.93 o
   0   6   3     2668.11     2573.88     84.17 o
   3   6   3      748.14      822.75     26.48 o
   4   6   3       25.29       30.10      5.57 o
   5   6   3      713.98      763.11     27.59 o
   6   6   3      182.77      212.66     14.77 o
   7   6   3      578.91      589.47     26.20 o
   8   6   3     1832.04     1891.60     61.32 o
   9   6   3       48.83       42.36      9.48 o
  10   6   3      795.82      882.67     36.79 o
  11   6   3      238.36      244.71     20.62 o
 -12   7   3       21.51       23.69      8.08 o
 -11   7   3     1062.42     1024.82     40.97 o
 -10   7   3      282.17      272.62     13.25 o
  -9   7   3      122.82      123.91      9.24 o
  -8   7   3     1578.75     1531.14     35.17 o
  -7   7   3      214.88      195.81     10.03 o
  -6   7   3     4196.89     4234.33     97.13 o
  -5   7   3      133.01      135.90      6.08 o
  -4   7   3     2328.62     2433.77     51.15 o
  -3   7   3     2248.54     2214.63     72.19 o
  -2   7   3     3770.06     4043.80    122.91 o
  -1   7   3     1595.36     1521.76     54.91 o
 -12   8   3      233.87      250.56     19.23 o
 -11   8   3      147.22      144.09     14.49 o
 -10   8   3     2569.20     2472.43     80.55 o
  -9   8   3     1069.71     1056.31     39.86 o
  -8   8   3      626.21      602.57     27.31 o
  -7   8   3     1151.55     1200.68     40.69 o
  -6   8   3      406.06      415.09     13.70 o
  -5   8   3     1765.24     1723.26     59.09 o
  -4   8   3       97.52       98.94      9.75 o
  -3   8   3     2019.22     2068.30     65.78 o
  -2   8   3     2082.27     1952.92     65.22 o
 -11   9   3      966.67     1062.16     42.92 o
 -10   9   3       74.14       71.91     11.15 o
  -9   9   3      453.16      436.74     23.13 o
  -8   9   3      433.18      430.89     21.46 o
  -7   9   3       45.51       43.48      7.80 o
  -6   9   3     1162.94     1151.35     38.74 o
  -4   9   3     1273.43     1259.49     45.15 o
  -3   9   3      795.65      790.70     31.22 o
  -2   9   3      559.59      561.60     22.30 o
 -11  10   3       63.96       77.76     11.98 o
 -10  10   3     1280.99     1351.18     50.45 o
  -9  10   3      189.74      184.78     15.05 o
  -8  10   3      242.98      270.91     17.00 o
  -7  10   3      358.69      343.93     18.95 o
  -3  10   3      943.41      931.17     35.95 o
  -2  10   3     2802.41     2679.52     90.58 o
 -10  11   3      376.63      365.39     22.58 o
  -9  11   3      203.33      219.34     16.44 o
  -8  11   3      334.43      342.81     20.07 o
  -7  11   3      130.93      155.80     12.82 o
 -10  12   3      239.80      230.21     18.39 o
  -9  12   3      223.62      232.44     17.56 o
  -8  12   3      526.13      562.44     26.48 o
  -7  12   3      989.59     1065.79     40.41 o
  -9  13   3      649.50      685.07     32.05 o
  -8  13   3      627.34      678.38     31.22 o
  -7  13   3      246.53      275.92     18.12 o
  -8  14   3      284.97      301.56     20.07 o
  -3 -17   4      270.37      289.12     12.43 o
  -2 -17   4      618.41      671.10     19.69 o
  -1 -17   4      126.04      141.86     12.40 o
   0 -17   4      231.47      241.49     14.48 o
   1 -17   4       11.48       13.84      3.86 o
  -6 -16   4       77.65       84.73     11.15 o
  -5 -16   4       71.39       75.99      6.23 o
  -4 -16   4      315.88      346.80     11.43 o
  -3 -16   4      110.16      126.22      6.66 o
  -2 -16   4      402.20      424.54     17.42 o
  -1 -16   4      653.88      697.20     16.63 o
   0 -16   4      101.98      112.09     10.44 o
   1 -16   4      879.35      934.10     24.32 o
   2 -16   4      249.04      242.96      8.62 o
   3 -16   4      579.69      577.05     18.93 o
   4 -16   4      199.26      168.62     13.38 o
  -7 -15   4       40.89       39.28      5.71 o
  -6 -15   4      207.67      215.36     10.13 o
  -5 -15   4      682.46      735.88     15.42 o
  -4 -15   4      106.71      103.40      5.82 o
  -3 -15   4      355.40      346.53      7.90 o
  -2 -15   4       52.98       52.13      3.66 o
  -1 -15   4      271.90      241.08      6.19 o
   0 -15   4     1347.94     1349.91     21.83 o
   1 -15   4       54.36       49.85      3.36 o
   2 -15   4      943.11      951.23     17.02 o
   3 -15   4       56.85       63.49      7.63 o
   4 -15   4      501.63      523.43     18.28 o
   5 -15   4      407.06      438.09     21.88 o
  -8 -14   4       66.26       62.99      6.65 o
  -7 -14   4      487.31      498.28     15.21 o
  -6 -14   4     1043.06     1056.41     23.36 o
  -5 -14   4       94.87       97.96      6.92 o
  -4 -14   4      265.56      263.53      8.13 o
  -3 -14   4       74.96       76.48      4.06 o
  -2 -14   4     1196.11     1171.42     19.48 o
  -1 -14   4      391.43      376.57      7.65 o
   0 -14   4      141.69      145.04      4.45 o
   1 -14   4      997.02      964.62     16.00 o
   2 -14   4      153.83      151.12      9.14 o
   3 -14   4      156.78      139.48      9.23 o
   4 -14   4      130.80      135.45     17.00 o
   5 -14   4      229.52      237.74     20.90 o
   6 -14   4      429.23      437.57     28.15 o
  -9 -13   4       55.45       60.52     10.87 o
  -8 -13   4     1378.67     1445.74     30.52 o
  -7 -13   4      895.87      965.13     22.30 o
  -6 -13   4      646.38      667.14     16.97 o
  -5 -13   4      663.36      675.77     16.66 o
  -4 -13   4       79.71       75.00      4.70 o
  -3 -13   4     1197.34     1193.35     16.63 o
  -2 -13   4       78.39       83.15      3.71 o
  -1 -13   4      884.55      919.13     19.29 o
   0 -13   4      318.00      306.56      5.11 o
   1 -13   4      172.39      164.20      4.85 o
   2 -13   4      781.49      801.91     18.44 o
   3 -13   4      122.67      117.37      7.99 o
   4 -13   4      287.33      293.76     21.18 o
   5 -13   4      626.38      586.96     30.66 o
   6 -13   4       15.21       21.46     10.31 o
   7 -13   4     1079.53     1061.05     45.71 o
 -10 -12   4      271.37      280.00     15.82 o
  -9 -12   4     1021.32     1019.50     30.39 o
  -8 -12   4      219.13      245.81     10.87 o
  -7 -12   4      625.41      628.35     16.66 o
  -6 -12   4      919.83      942.58     20.90 o
  -5 -12   4      344.29      359.89      9.72 o
  -4 -12   4      893.62      965.89     15.75 o
  -3 -12   4        3.59        8.03      2.02 o
  -2 -12   4     1646.39     1727.33     22.20 o
  -1 -12   4      223.79      239.03      5.32 o
   0 -12   4      394.48      354.97      5.67 o
   1 -12   4      558.43      553.68      7.74 o
   2 -12   4      199.86      194.23      5.70 o
   3 -12   4      206.68      200.77      5.42 o
   4 -12   4      389.36      365.61     14.21 o
   5 -12   4      164.84      186.52     12.54 o
   6 -12   4      708.72      683.50     20.62 o
   7 -12   4      116.17      116.53      6.95 o
   8 -12   4      412.45      413.65     14.16 o
 -11 -11   4       81.85       79.85      6.37 o
 -10 -11   4      496.18      492.20     27.03 o
  -9 -11   4      129.98      124.03     15.33 o
  -8 -11   4      572.72      554.14     18.05 o
  -7 -11   4      124.02      113.12      7.68 o
  -6 -11   4      536.35      538.70     14.28 o
  -5 -11   4     1048.53     1059.95     16.92 o
  -4 -11   4       91.96       95.17      4.62 o
  -3 -11   4     2005.84     2034.41     25.63 o
  -2 -11   4      204.87      223.03      5.74 o
  -1 -11   4      539.74      497.29      7.73 o
   0 -11   4     1824.25     1634.63     17.71 o
   1 -11   4      275.27      252.99      4.86 o
   2 -11   4     2348.67     2199.39     26.32 o
   3 -11   4      509.59      501.56      8.25 o
   4 -11   4      465.21      409.81     13.18 o
   5 -11   4      433.88      429.40      9.98 o
   6 -11   4      107.44      109.56      6.28 o
   7 -11   4     1016.09     1028.84     17.22 o
   8 -11   4        0.44        0.56      2.47 o
   9 -11   4      392.32      391.37     14.42 o
 -11 -10   4      397.85      397.24     14.07 o
 -10 -10   4      148.77      152.14      5.64 o
  -9 -10   4       94.22       78.43      5.62 o
  -8 -10   4      103.19      108.83      9.89 o
  -7 -10   4      182.22      175.24      7.92 o
  -6 -10   4      688.22      709.70     14.47 o
  -5 -10   4      534.27      541.16     10.44 o
  -4 -10   4     2426.81     2408.72     29.41 o
  -3 -10   4      904.31      918.46     13.09 o
  -2 -10   4     1131.45     1075.49     16.67 o
  -1 -10   4     1153.47     1088.23     15.07 o
   0 -10   4      350.32      338.46      5.65 o
   1 -10   4     3067.56     3041.49     30.48 o
   2 -10   4      345.06      331.24      6.23 o
   3 -10   4     3395.02     3202.62     40.77 o
   4 -10   4     1098.00     1044.51     16.70 o
   5 -10   4      756.14      669.60     15.73 o
   6 -10   4      423.00      427.07      8.91 o
   7 -10   4       20.48       20.03      3.42 o
   8 -10   4      405.46      423.55      9.64 o
   9 -10   4       32.84       28.42      4.04 o
 -12  -9   4       57.80       50.18      6.49 o
 -11  -9   4      241.49      266.85      7.39 o
 -10  -9   4      259.20      291.08      7.28 o
  -9  -9   4       18.77       25.83      3.00 o
  -8  -9   4      152.97      144.32      4.01 o
  -7  -9   4        3.69        1.93      1.97 o
  -6  -9   4     1838.89     1825.37     36.32 o
  -5  -9   4     1584.84     1550.36     22.10 o
  -4  -9   4      897.17      922.50     13.18 o
  -3  -9   4     1933.46     1901.28     21.39 o
  -2  -9   4     1655.32     1590.46     16.96 o
  -1  -9   4      167.05      165.67      3.02 o
   0  -9   4     1121.49     1108.89     15.78 o
   1  -9   4      188.16      170.66      3.42 o
   2  -9   4     1985.41     1971.66     21.88 o
   3  -9   4       51.45       49.44      2.71 o
   4  -9   4     2618.84     2499.79     48.85 o
   5  -9   4     1947.60     1898.88     33.32 o
   6  -9   4       12.05       11.74      1.87 o
   7  -9   4      507.89      518.22      9.57 o
   8  -9   4       51.41       50.74      3.38 o
   9  -9   4      258.37      260.60      8.61 o
  10  -9   4      111.31      136.05      8.61 o
 -12  -8   4      375.32      394.18     14.04 o
 -11  -8   4      858.27      899.89     14.85 o
 -10  -8   4      101.44      100.72      4.85 o
  -9  -8   4      339.90      342.41      6.63 o
  -8  -8   4      375.98      345.91      6.97 o
  -7  -8   4      654.37      647.37      9.61 o
  -6  -8   4      707.16      680.59     12.55 o
  -5  -8   4     2299.16     2180.11     26.21 o
  -4  -8   4     1933.34     1899.67     19.87 o
  -3  -8   4      468.80      478.24      5.90 o
  -2  -8   4     2121.85     2109.74     19.31 o
  -1  -8   4     2813.65     2905.38     25.71 o
   0  -8   4      380.56      399.86      6.58 o
   1  -8   4     1683.76     1705.23     16.77 o
   2  -8   4       70.90       65.01      2.90 o
   3  -8   4     3590.26     3555.64     37.87 o
   4  -8   4     2782.92     2666.84     34.11 o
   5  -8   4      899.76      820.63     12.60 o
   6  -8   4     1091.66     1132.73     18.26 o
   7  -8   4       18.66       17.05      2.48 o
   8  -8   4      626.57      635.10     14.37 o
   9  -8   4      133.22      137.55      6.77 o
  10  -8   4      195.90      194.13     10.08 o
 -13  -7   4      367.27      422.20     13.67 o
 -12  -7   4      540.45      596.41     13.62 o
 -11  -7   4      307.45      298.19      8.01 o
 -10  -7   4     1950.65     1986.64     25.17 o
  -9  -7   4      259.91      272.12      6.05 o
  -8  -7   4     2641.05     2653.59     33.51 o
  -7  -7   4      842.93      785.36     10.22 o
  -6  -7   4     1885.31     1824.58     22.36 o
  -5  -7   4     1274.56     1251.33     13.66 o
  -4  -7   4      864.58      924.74      9.73 o
  -3  -7   4     3441.28     3351.96     31.63 o
  -2  -7   4      654.45      651.94      7.04 o
  -1  -7   4     1986.80     2145.94     25.72 o
   0  -7   4     2720.06     2881.50     24.47 o
   1  -7   4      173.85      189.45      3.28 o
   2  -7   4     1504.49     1519.98     16.06 o
   3  -7   4     1551.19     1510.53     19.22 o
   4  -7   4       17.75       19.53      2.42 o
   5  -7   4     1046.71     1047.85     25.49 o
   6  -7   4      108.44      141.07      5.01 o
   7  -7   4      852.97      872.62     15.49 o
   8  -7   4       49.95       51.34      5.05 o
   9  -7   4      760.86      780.35     34.28 o
  10  -7   4     1307.31     1329.06     32.32 o
  11  -7   4       91.34      107.02     11.43 o
 -13  -6   4      464.76      510.35     17.72 o
 -12  -6   4       49.78       48.89      4.82 o
 -11  -6   4      705.80      709.03     13.24 o
 -10  -6   4      181.90      184.41      5.60 o
  -9  -6   4     2131.42     2150.64     33.18 o
  -8  -6   4      434.64      437.01      7.68 o
  -7  -6   4     1920.64     1979.71     22.19 o
  -6  -6   4     1492.05     1506.82     17.23 o
  -5  -6   4      773.97      799.03      8.82 o
  -4  -6   4     4592.82     4427.86     40.96 o
  -3  -6   4      932.22      929.56     10.49 o
  -2  -6   4     1854.46     1732.78     16.82 o
  -1  -6   4      819.71      832.10      8.44 o
   0  -6   4     2671.05     2631.76     24.95 o
   1  -6   4     2206.49     2128.88     21.58 o
   2  -6   4       12.25        8.96      1.11 o
   3  -6   4      597.64      609.30      7.71 o
   4  -6   4     1203.08     1206.66     17.01 o
   5  -6   4      892.85      905.60     15.36 o
   6  -6   4     1921.24     1929.19     28.87 o
   7  -6   4       92.64       98.43     10.65 o
   8  -6   4      654.10      645.58     14.96 o
   9  -6   4      919.30      949.87     24.44 o
  10  -6   4       23.38       25.56      5.20 o
  11  -6   4      845.04      903.24     34.00 o
 -13  -5   4      124.21      126.73      8.28 o
 -12  -5   4      317.32      317.67     10.01 o
 -11  -5   4      534.58      526.22     12.40 o
 -10  -5   4      971.67      982.44     16.05 o
  -9  -5   4      250.94      240.46      5.95 o
  -8  -5   4     4126.42     3929.58     51.86 o
  -7  -5   4     1993.92     1947.52     23.77 o
  -6  -5   4      600.89      585.76      8.11 o
  -5  -5   4     1221.18     1162.73     13.23 o
  -4  -5   4      589.77      704.45      7.36 o
  -3  -5   4     2215.27     2137.61     20.46 o
  -2  -5   4      657.62      640.71      7.14 o
  -1  -5   4     3102.19     3103.38     30.98 o
   0  -5   4     6012.75     5899.33     54.65 o
   1  -5   4      555.61      594.22      7.75 o
   2  -5   4     2547.82     2469.19     26.96 o
   3  -5   4     1496.80     1410.26     18.12 o
   4  -5   4      867.24      836.25     14.04 o
   5  -5   4      766.81      771.04     13.27 o
   6  -5   4      409.23      392.74     10.78 o
   7  -5   4     2221.84     2196.26     37.97 o
   8  -5   4     1594.99     1587.51     35.77 o
   9  -5   4      432.90      426.21     17.00 o
  10  -5   4      322.59      318.43     13.28 o
  11  -5   4      114.67      117.63      9.24 o
 -13  -4   4       79.45       78.22      6.53 o
 -12  -4   4      165.70      167.95      8.40 o
 -11  -4   4      103.45       91.84      5.81 o
 -10  -4   4      817.02      823.93     14.16 o
  -9  -4   4     2245.22     2238.92     27.63 o
  -8  -4   4      164.88      172.14      4.75 o
  -7  -4   4     1457.60     1433.67     17.99 o
  -6  -4   4     1290.10     1255.89     13.76 o
  -5  -4   4       12.63       14.36      1.09 o
  -4  -4   4      605.38      559.40      6.45 o
  -3  -4   4     1445.75     1555.23     15.27 o
  -2  -4   4     2634.74     2730.68     27.64 o
  -1  -4   4     4086.16     4131.12     40.45 o
   0  -4   4      360.59      382.85      4.84 o
   1  -4   4     6612.83     6516.37     62.46 o
   2  -4   4      887.02      847.31     10.32 o
   3  -4   4     1979.47     1924.44     25.32 o
   4  -4   4      898.33      858.02     14.17 o
   5  -4   4     1944.19     1940.89     29.15 o
   6  -4   4     4022.98     3897.98     55.16 o
   7  -4   4      215.09      216.48      7.70 o
   8  -4   4     1417.20     1392.01     32.81 o
   9  -4   4      537.91      549.33     17.54 o
  10  -4   4      103.65       95.53      9.75 o
  11  -4   4      205.74      209.84     11.41 o
 -14  -3   4       13.74       18.62      4.70 o
 -13  -3   4      731.79      792.56     19.51 o
 -12  -3   4      210.92      203.33      9.22 o
 -11  -3   4      384.41      379.40     11.68 o
 -10  -3   4      191.86      171.18      6.92 o
  -9  -3   4      276.54      273.06      7.07 o
  -8  -3   4     1094.49     1110.80     15.31 o
  -7  -3   4     1727.25     1679.55     21.13 o
  -6  -3   4      481.51      499.06      7.03 o
  -5  -3   4     3474.83     3582.59     33.36 o
  -4  -3   4      936.12     1010.90     11.17 o
  -3  -3   4     4125.80     4398.35     40.56 o
  -2  -3   4     3629.36     3741.30     36.40 o
  -1  -3   4     3429.33     3601.39     37.95 o
   0  -3   4     6503.58     6819.27     67.26 o
   1  -3   4     1639.10     1800.31     19.80 o
   2  -3   4     5167.92     5084.06     52.70 o
   3  -3   4     1636.05     1716.16     20.68 o
   4  -3   4     5218.60     5291.64     72.20 o
   5  -3   4     2277.45     2274.60     29.63 o
   6  -3   4     1257.43     1237.22     23.43 o
   7  -3   4     2986.61     2942.37     60.11 o
   8  -3   4      505.80      509.89     19.23 o
   9  -3   4      514.18      499.71     16.55 o
  10  -3   4      301.49      308.52     13.40 o
  11  -3   4       14.80       13.45      5.20 o
 -14  -2   4      258.34      279.98     14.48 o
 -13  -2   4      273.23      270.23     11.10 o
 -12  -2   4      825.40      841.80     19.73 o
 -11  -2   4      190.28      182.17      8.31 o
 -10  -2   4      100.69       87.69      5.22 o
  -9  -2   4      921.80      888.06     16.26 o
  -8  -2   4       40.42       40.46      2.83 o
  -7  -2   4     3119.89     3048.37     35.90 o
  -6  -2   4     1658.26     1588.32     20.12 o
  -5  -2   4      390.62      407.48      6.19 o
  -4  -2   4     9211.70     9272.74     94.40 o
  -3  -2   4      989.00     1042.66     11.19 o
  -2  -2   4     2400.58     2594.30     25.29 o
  -1  -2   4     2270.90     2394.67     23.93 o
   0  -2   4     1562.32     1662.31     17.56 o
   1  -2   4     9517.25    10390.24    100.52 o
   2  -2   4      234.95      234.22      5.37 o
   3  -2   4     8904.05     9279.73    101.59 o
   4  -2   4      827.14      793.47     13.23 o
   5  -2   4      236.95      240.11      6.33 o
   6  -2   4     1390.50     1404.18     25.90 o
   7  -2   4     1267.78     1244.47     37.45 o
   8  -2   4     1234.34     1171.55     29.07 o
   9  -2   4      972.27      969.09     26.34 o
  10  -2   4      293.01      270.26     12.70 o
  11  -2   4      358.73      361.21     22.02 o
  12  -2   4      110.08      118.73     15.33 o
 -14  -1   4       73.07       64.59      8.16 o
 -13  -1   4      867.44      886.48     26.11 o
 -12  -1   4      256.57      262.26     10.51 o
 -11  -1   4      224.24      221.21      9.00 o
 -10  -1   4     1239.07     1161.96     23.47 o
  -9  -1   4     1633.77     1578.75     25.52 o
  -8  -1   4      967.30      949.93     15.35 o
  -7  -1   4      488.68      460.29      7.90 o
  -6  -1   4     1737.65     1739.60     21.59 o
  -5  -1   4     7344.01     7088.62     79.52 o
  -4  -1   4     2768.45     2894.06     30.47 o
  -3  -1   4     9820.73    10653.25    106.38 o
  -2  -1   4      483.76      486.80      6.23 o
  -1  -1   4     4001.09     4254.06     49.30 o
   0  -1   4     5384.99     5916.10     61.38 o
   1  -1   4     2270.08     2671.14     27.12 o
   2  -1   4     8488.88     8898.22     96.06 o
   3  -1   4      493.18      476.68      8.98 o
   4  -1   4     2509.03     2537.14     36.50 o
   5  -1   4     2040.80     2077.47     30.93 o
   6  -1   4       97.28       82.14      6.35 o
   7  -1   4     1103.67     1109.16     27.29 o
   8  -1   4      635.20      645.87     15.33 o
   9  -1   4     1522.11     1475.77     50.17 o
  10  -1   4      564.90      574.42     27.87 o
  11  -1   4        1.46       -2.51      6.97 o
  12  -1   4      759.64      778.16     35.40 o
 -14   0   4       56.46       47.10     11.15 o
 -13   0   4       20.34       29.92      6.31 o
 -12   0   4      847.67      827.30     24.63 o
 -11   0   4     1471.05     1460.22     29.11 o
 -10   0   4       29.03       35.04      4.38 o
  -9   0   4     4880.34     4520.01     74.45 o
  -8   0   4      271.80      275.62      7.71 o
  -7   0   4     2646.73     2621.88     31.26 o
  -6   0   4     2863.61     2749.84     32.20 o
  -5   0   4     2402.17     2270.32     26.71 o
  -4   0   4     9430.77     9342.02    102.62 o
  -3   0   4      523.14      566.88      9.34 o
  -2   0   4     3507.81     4066.01     45.74 o
  -1   0   4     3345.84     3810.22     40.43 o
   0   0   4     1432.16     1610.51     21.64 o
   1   0   4     3063.05     3238.54     41.40 o
   2   0   4      286.38      399.07      7.66 o
   3   0   4     2921.21     2781.77     39.46 o
   4   0   4     2644.99     2720.48     44.83 o
   5   0   4      449.18      477.51     11.35 o
   6   0   4     1846.88     1896.85     40.80 o
   7   0   4      264.36      248.47     12.68 o
   8   0   4      798.92      761.16     30.66 o
   9   0   4       97.12      123.06      8.93 o
  10   0   4     1032.11     1073.31     41.25 o
  11   0   4     1978.92     2020.09     67.73 o
  12   0   4      118.34      121.52     16.44 o
 -14   1   4       75.36       69.96     12.54 o
 -13   1   4      834.56      840.87     26.01 o
 -12   1   4      265.68      280.89     14.49 o
 -11   1   4      209.69      199.11     11.02 o
 -10   1   4     1185.14     1124.14     29.16 o
  -9   1   4     1625.54     1584.47     29.81 o
  -8   1   4     1113.63     1096.96     20.53 o
  -7   1   4      529.56      508.16      9.04 o
  -6   1   4     1818.17     1813.29     21.82 o
  -5   1   4     7436.00     7256.50     79.63 o
  -4   1   4     2740.47     2817.98     36.11 o
  -3   1   4     9438.84    10143.41    141.61 o
  -2   1   4      430.79      433.84      9.33 o
  -1   1   4     3890.76     4090.25     59.42 o
   0   1   4     5215.33     5676.93     81.90 o
   1   1   4     2338.71     2708.80     38.87 o
   2   1   4     8078.26     8281.45    135.77 o
   3   1   4      513.31      499.15     10.51 o
   4   1   4     2475.58     2515.79     42.15 o
   5   1   4     2022.37     2043.78     61.32 o
   6   1   4       91.32       79.73      6.42 o
   7   1   4     1257.42     1196.22     39.86 o
   8   1   4      679.21      654.13     27.87 o
   9   1   4     1457.58     1463.82     71.21 o
  10   1   4      559.06      607.38     21.32 o
  11   1   4        3.30        7.80      8.08 o
  12   1   4      744.35      784.29     35.95 o
 -14   2   4      260.81      278.43     21.18 o
 -13   2   4      286.50      295.77     14.37 o
 -12   2   4      784.95      814.39     24.83 o
 -11   2   4      204.30      200.14     10.90 o
 -10   2   4      111.66      101.57      8.09 o
  -9   2   4      921.13      877.24     24.81 o
  -8   2   4       51.73       52.68      7.80 o
  -7   2   4     3211.31     3099.55     61.88 o
  -6   2   4     1749.34     1708.38     20.55 o
  -5   2   4      430.41      462.69      7.70 o
  -4   2   4     9141.85     9234.76    125.94 o
  -3   2   4      935.20      990.06     18.23 o
  -2   2   4     2261.30     2440.66     36.92 o
  -1   2   4     2293.41     2430.99     47.67 o
   0   2   4     1687.28     1786.11     40.55 o
   1   2   4     9510.77    10334.67    203.21 o
   2   2   4      235.00      229.28      7.69 o
   3   2   4     8575.48     8903.75    175.45 o
   4   2   4      771.36      735.68     20.76 o
   5   2   4      262.81      259.81      9.65 o
   6   2   4     1527.85     1418.91     45.71 o
   7   2   4     1283.72     1232.45     42.36 o
   8   2   4     1307.62     1217.68     42.64 o
   9   2   4     1028.51      996.94     38.18 o
  10   2   4      291.07      286.46     13.80 o
  11   2   4      368.33      382.61     16.05 o
  12   2   4      107.12       96.43     14.21 o
 -14   3   4       13.76       24.81      9.75 o
 -13   3   4      724.35      764.25     24.83 o
 -12   3   4      205.32      192.86     11.47 o
 -11   3   4      401.27      391.16     15.26 o
 -10   3   4      205.47      185.86     11.98 o
  -9   3   4      272.19      275.38     11.80 o
  -8   3   4     1095.48     1171.21     27.88 o
  -7   3   4     1846.25     1780.51     38.02 o
  -6   3   4      409.10      430.22     10.88 o
  -5   3   4     3438.40     3568.28     58.55 o
  -4   3   4      937.30     1035.06     22.86 o
  -3   3   4     4235.05     4606.09     86.68 o
  -2   3   4     3533.25     3670.34     61.96 o
  -1   3   4     3463.38     3675.82     76.07 o
   0   3   4     6786.99     7195.01    227.29 o
   1   3   4     1605.68     1700.36     38.79 o
   2   3   4     5227.52     5070.29    137.40 o
   3   3   4     1579.86     1611.22     49.89 o
   4   3   4     5074.84     5044.93    143.26 o
   5   3   4     2227.00     2166.41     66.61 o
   6   3   4     1253.39     1309.66     42.36 o
   7   3   4     2939.21     2874.05     86.68 o
   8   3   4      517.63      485.51     24.25 o
   9   3   4      497.43      468.51     24.53 o
  10   3   4      343.12      313.83     20.90 o
  11   3   4       19.42       22.77      5.96 o
 -13   4   4       81.71       73.34      8.47 o
 -12   4   4      163.28      160.90     10.99 o
 -11   4   4      106.49      102.02      8.47 o
 -10   4   4      847.24      822.37     23.65 o
  -9   4   4     2191.21     2173.48     49.26 o
  -8   4   4      144.68      147.37     10.31 o
  -7   4   4     1411.01     1327.86     32.12 o
  -6   4   4     1334.70     1273.51     28.97 o
  -5   4   4        7.28        7.22      2.61 o
  -4   4   4      491.95      458.76     19.51 o
  -3   4   4     1449.01     1595.13     42.09 o
  -2   4   4     2791.01     3010.00     59.80 o
  -1   4   4     4107.64     4210.44     86.70 o
   0   4   4      354.05      376.82     17.28 o
   1   4   4     6314.99     6116.84    172.80 o
   2   4   4      867.70      823.87     27.31 o
   3   4   4     2047.48     2005.04     56.86 o
   4   4   4      886.64      851.74     29.54 o
   5   4   4     1952.10     2025.10     59.64 o
   6   4   4     4045.14     3830.87    110.65 o
   7   4   4      216.21      207.64     15.89 o
   8   4   4     1450.93     1436.75     49.05 o
   9   4   4      555.79      555.47     27.03 o
  10   4   4      105.09       91.14     12.82 o
  11   4   4      173.24      174.67     11.82 o
 -13   5   4      126.52      124.49     10.42 o
 -12   5   4      300.55      320.11     15.05 o
 -11   5   4      555.12      539.91     18.81 o
 -10   5   4      989.61      981.48     27.00 o
  -9   5   4      249.17      241.53     11.47 o
  -8   5   4     4075.78     3825.84     80.37 o
  -7   5   4     2010.33     1968.80     43.04 o
  -6   5   4      642.09      641.35     16.95 o
  -5   5   4     1136.67     1117.10     26.41 o
  -4   5   4      585.44      710.28     17.44 o
  -3   5   4     2195.54     2188.49     37.57 o
  -2   5   4      642.05      637.49     16.07 o
  -1   5   4     3150.47     3221.62     67.03 o
   0   5   4     6212.36     6100.96    187.85 o
   2   5   4     2760.87     2729.13     71.07 o
   3   5   4     1510.38     1463.78     43.48 o
   4   5   4      949.21      946.22     30.38 o
   5   5   4      710.47      720.46     28.15 o
   7   5   4     2146.80     2115.96     67.73 o
   8   5   4     1535.91     1523.43     53.23 o
   9   5   4      452.87      483.00     25.08 o
  10   5   4      322.70      315.78     21.74 o
  11   5   4      116.43      123.75     16.44 o
 -13   6   4      458.23      495.27     28.99 o
 -12   6   4       53.36       46.66      7.34 o
 -11   6   4      737.63      737.10     23.05 o
 -10   6   4      185.36      182.87     11.03 o
  -9   6   4     2038.83     2053.25     48.08 o
  -8   6   4      442.34      425.49     14.96 o
  -7   6   4     1910.68     1916.90     43.44 o
  -6   6   4     1469.13     1512.11     70.93 o
  -5   6   4      786.39      803.32     20.10 o
  -4   6   4     4663.61     4574.69     75.28 o
  -3   6   4      966.87      985.09     18.60 o
  -2   6   4     1795.65     1700.79     38.44 o
  -1   6   4      789.00      805.31     19.55 o
   0   6   4     2672.58     2682.58     87.79 o
   2   6   4       13.54       10.03      3.62 o
   3   6   4      659.11      676.43     23.41 o
   4   6   4     1275.68     1254.47     39.58 o
   5   6   4      908.06     1044.60     34.00 o
   6   6   4     1830.89     1818.86     59.92 o
   7   6   4       99.56      102.29     13.10 o
   8   6   4      657.91      637.69     28.99 o
   9   6   4      875.07      883.23     37.90 o
 -12   7   4      554.28      603.69     29.82 o
 -11   7   4      290.88      268.68     18.95 o
 -10   7   4     1974.57     1874.88     66.05 o
  -9   7   4      258.67      242.77     12.09 o
  -8   7   4     2555.01     2493.03     56.54 o
  -7   7   4      812.94      758.01     27.31 o
  -6   7   4     1907.38     1892.39     52.40 o
  -5   7   4     1338.34     1315.06     24.83 o
  -4   7   4      862.02      912.52     27.03 o
  -3   7   4     3619.58     3557.88     73.29 o
  -2   7   4      648.81      648.17     16.87 o
  -1   7   4     1911.92     2127.18     46.68 o
   0   7   4     2711.25     2854.54     95.32 o
 -12   8   4      365.48      370.13     23.41 o
 -11   8   4      862.25      933.68     38.74 o
 -10   8   4       88.63       85.84     11.98 o
  -9   8   4      349.92      350.34     19.51 o
  -8   8   4      370.31      357.86     18.95 o
  -7   8   4      662.92      674.20     27.31 o
  -6   8   4      720.23      696.28     19.94 o
  -5   8   4     2338.06     2236.21     50.42 o
  -4   8   4     1957.94     1877.60     43.49 o
  -3   8   4      477.14      496.37     20.35 o
  -2   8   4     2072.02     2054.65     46.58 o
  -1   8   4     2746.61     2858.94    104.52 o
 -11   9   4      220.89      261.71     19.23 o
 -10   9   4      252.31      296.27     19.23 o
  -9   9   4       19.57       23.41      6.69 o
  -8   9   4      178.30      183.11     13.38 o
  -7   9   4        1.09        5.57      4.46 o
  -6   9   4     1847.90     1849.14     45.85 o
  -5   9   4     1494.51     1450.07     36.61 o
  -4   9   4      898.77      899.19     36.51 o
  -3   9   4     1915.88     1863.81     43.25 o
  -2   9   4     1650.71     1577.44     36.62 o
  -1   9   4      143.89      156.63     12.26 o
 -11  10   4      369.92      405.52     23.97 o
 -10  10   4      163.67      166.67     14.77 o
  -8  10   4      112.25      109.53     11.43 o
  -7  10   4      209.14      217.11     14.21 o
  -6  10   4      741.89      758.09     29.26 o
  -5  10   4      489.52      496.10     22.30 o
  -4  10   4     2373.37     2348.58     54.27 o
  -3  10   4      933.77      919.18     36.23 o
  -2  10   4     1154.82     1128.22     41.53 o
 -10  11   4      499.59      497.50     26.48 o
  -9  11   4      132.74      149.39     13.94 o
  -8  11   4      576.67      580.55     26.76 o
  -7  11   4      111.25      116.78     11.43 o
  -6  11   4      481.42      477.43     23.13 o
  -5  11   4      972.93      992.21     37.35 o
  -3  11   4     2025.35     2042.66     70.79 o
 -10  12   4      274.01      299.89     20.35 o
  -9  12   4     1056.45     1102.30     42.92 o
  -8  12   4      214.43      238.02     17.00 o
  -7  12   4      613.27      633.79     28.15 o
  -6  12   4      916.12      940.92     36.23 o
  -9  13   4       56.28       63.55     11.15 o
  -8  13   4     1409.67     1466.85     53.23 o
  -5 -16   5      256.60      307.24     11.45 o
  -4 -16   5      110.59      118.95      7.54 o
  -3 -16   5     1158.72     1202.96     29.38 o
  -2 -16   5       79.23       76.79      5.43 o
  -1 -16   5      879.21      929.82     20.65 o
   0 -16   5      301.33      322.85     10.47 o
   1 -16   5      458.48      464.61     15.46 o
   2 -16   5      343.85      364.33     14.28 o
   3 -16   5      332.29      333.62     17.84 o
  -7 -15   5      204.24      220.06     10.74 o
  -6 -15   5      364.21      399.06     13.21 o
  -5 -15   5      502.57      494.53     14.32 o
  -4 -15   5      337.39      367.62     10.00 o
  -3 -15   5      108.74      101.86      4.91 o
  -2 -15   5     1037.42     1082.35     18.62 o
  -1 -15   5      289.25      283.18      6.67 o
   0 -15   5      729.30      705.66     16.53 o
   1 -15   5      604.77      590.62     13.84 o
   2 -15   5       64.97       60.82      5.08 o
   3 -15   5      304.59      312.95     13.70 o
   4 -15   5       31.74       40.69     11.98 o
  -8 -14   5      807.73      876.09     22.02 o
  -7 -14   5       46.21       44.48      5.79 o
  -6 -14   5      465.21      498.98     14.68 o
  -5 -14   5      170.53      158.48      8.34 o
  -4 -14   5      206.18      192.49      7.34 o
  -3 -14   5      374.87      386.23      7.99 o
  -2 -14   5       43.43       35.65      2.93 o
  -1 -14   5     1178.99     1095.43     16.77 o
   0 -14   5      468.61      430.08      6.69 o
   1 -14   5      116.26      105.69      4.87 o
   2 -14   5      446.02      417.50      9.26 o
   3 -14   5      145.47      133.91      9.38 o
   4 -14   5      827.03      823.31     37.90 o
   5 -14   5      369.97      394.65     27.03 o
  -9 -13   5      904.83      950.09     29.14 o
  -8 -13   5       13.72       17.35      4.92 o
  -7 -13   5     1241.37     1299.04     27.53 o
  -6 -13   5       60.65       62.21      5.91 o
  -5 -13   5      398.07      403.83     10.71 o
  -4 -13   5      248.54      253.88      7.23 o
  -3 -13   5      352.94      354.98      8.45 o
  -2 -13   5     1011.59     1004.53     20.23 o
  -1 -13   5       34.12       28.42      1.81 o
   0 -13   5      292.79      296.98      5.36 o
   1 -13   5      600.05      629.52      9.31 o
   2 -13   5        0.92        1.09      1.95 o
   3 -13   5      201.64      180.48      6.77 o
   4 -13   5       57.87       59.27      9.89 o
   5 -13   5      574.11      556.63     16.16 o
   6 -13   5     1038.26     1048.31     26.29 o
   7 -13   5      122.42      107.43      7.05 o
 -10 -12   5      438.32      457.58     19.94 o
  -9 -12   5      247.44      242.73     14.91 o
  -8 -12   5      942.73      954.04     22.35 o
  -7 -12   5      192.94      191.89      9.70 o
  -6 -12   5     1208.62     1214.33     22.02 o
  -5 -12   5       85.28       67.25      4.84 o
  -4 -12   5      497.82      483.73     12.33 o
  -3 -12   5     1065.85     1113.19     15.76 o
  -2 -12   5       67.62       62.58      4.03 o
  -1 -12   5      452.00      429.09      6.30 o
   0 -12   5      570.39      574.93      8.29 o
   1 -12   5      130.71      109.63      3.58 o
   2 -12   5      829.11      811.86     11.48 o
   3 -12   5       14.75       15.17      1.67 o
   4 -12   5      391.35      416.60      9.67 o
   5 -12   5      402.68      393.53      9.62 o
   6 -12   5      406.75      417.97     14.36 o
   7 -12   5     1651.13     1622.71     61.59 o
 -11 -11   5      257.87      248.29     32.05 o
 -10 -11   5      391.74      410.54     25.36 o
  -9 -11   5      430.05      436.18     25.08 o
  -8 -11   5      168.29      170.41      9.47 o
  -7 -11   5      839.66      836.00     16.95 o
  -6 -11   5     1613.02     1540.17     26.11 o
  -5 -11   5      636.38      617.00     14.02 o
  -4 -11   5      623.41      629.29     11.65 o
  -3 -11   5      479.50      474.19      7.49 o
  -2 -11   5      758.74      763.11      8.55 o
  -1 -11   5      668.91      686.30     10.10 o
   0 -11   5      722.86      684.31      8.77 o
   1 -11   5     1715.32     1653.62     20.67 o
   2 -11   5      150.20      149.62      9.00 o
   3 -11   5     2013.55     1923.28     33.02 o
   4 -11   5      683.53      692.42     12.34 o
   5 -11   5      207.22      197.53      5.61 o
   6 -11   5      273.04      295.34      7.35 o
   7 -11   5      293.25      288.69      7.51 o
   8 -11   5      612.63      623.65     20.07 o
 -11 -10   5      385.45      389.66     14.02 o
 -10 -10   5       37.37       40.95      2.81 o
  -9 -10   5      233.66      214.63      9.07 o
  -8 -10   5      249.99      249.97      8.08 o
  -7 -10   5       30.28       35.11      4.53 o
  -6 -10   5      610.24      614.50     13.22 o
  -5 -10   5     1077.85     1072.88     16.63 o
  -4 -10   5      618.72      596.40     10.84 o
  -3 -10   5     1328.17     1347.17     18.04 o
  -2 -10   5      233.52      207.43      5.01 o
  -1 -10   5     1744.53     1661.84     17.02 o
   0 -10   5      635.37      544.75      7.39 o
   1 -10   5     1638.47     1589.05     19.37 o
   2 -10   5     3540.85     3376.48     39.50 o
   3 -10   5      299.50      275.64      5.57 o
   4 -10   5     1553.53     1550.79     27.74 o
   5 -10   5       68.79       83.85      3.91 o
   6 -10   5      162.40      164.46      5.03 o
   7 -10   5      407.81      422.74      9.83 o
   8 -10   5      280.59      291.79      7.36 o
   9 -10   5      451.72      476.15     17.10 o
 -12  -9   5      243.60      252.07     12.96 o
 -11  -9   5       44.92       41.73      3.37 o
 -10  -9   5      137.22      144.63      5.67 o
  -9  -9   5       86.25       71.75      3.40 o
  -8  -9   5       69.16       80.16      5.91 o
  -7  -9   5      741.07      700.43     10.74 o
  -6  -9   5        1.76        4.93      1.51 o
  -5  -9   5     1420.29     1377.70     16.16 o
  -4  -9   5     5645.58     5625.32     54.92 o
  -3  -9   5       50.24       43.86      2.20 o
  -2  -9   5     1388.65     1414.03     14.97 o
  -1  -9   5      797.72      714.80     10.15 o
   0  -9   5     1453.68     1413.88     16.35 o
   1  -9   5      495.93      479.03     11.08 o
   2  -9   5      896.32      855.28     11.06 o
   3  -9   5     1888.44     1824.98     22.45 o
   4  -9   5      222.22      204.79      5.29 o
   5  -9   5     1203.34     1209.84     25.41 o
   6  -9   5      365.36      367.61      7.79 o
   7  -9   5      509.11      554.13     10.48 o
   8  -9   5      254.48      248.33      7.84 o
   9  -9   5        1.04        0.59      2.51 o
 -12  -8   5       64.11       56.12      4.67 o
 -11  -8   5      813.20      811.13     13.89 o
 -10  -8   5      540.52      529.21      9.28 o
  -9  -8   5      100.76      108.95      3.95 o
  -8  -8   5      681.58      677.99     13.47 o
  -7  -8   5      247.27      239.70      5.38 o
  -6  -8   5     2838.18     2751.63     31.03 o
  -5  -8   5     1274.85     1256.29     19.99 o
  -4  -8   5       53.19       48.31      1.95 o
  -3  -8   5     2404.28     2402.65     23.90 o
  -2  -8   5      214.41      205.84      3.73 o
  -1  -8   5     2204.39     2241.57     20.63 o
   0  -8   5      668.58      660.41      7.87 o
   1  -8   5     1113.37     1103.05     14.47 o
   2  -8   5     2118.29     2112.38     23.65 o
   3  -8   5       80.39       81.58      3.25 o
   4  -8   5     1981.86     1902.26     25.59 o
   5  -8   5      948.75     1018.49     20.14 o
   6  -8   5      342.85      343.67      7.58 o
   7  -8   5      524.72      548.18     11.78 o
   8  -8   5      288.16      303.93      8.81 o
   9  -8   5     1208.49     1279.98     54.07 o
  10  -8   5      130.40      138.07     10.17 o
 -13  -7   5       10.16        2.79      4.20 o
 -12  -7   5      620.09      662.80     15.21 o
 -11  -7   5      368.53      365.36      9.02 o
 -10  -7   5      248.93      229.02      6.09 o
  -9  -7   5      985.98      992.89     14.12 o
  -8  -7   5      136.28      148.91      7.14 o
  -7  -7   5     1652.62     1654.61     19.24 o
  -6  -7   5      173.39      158.57      3.74 o
  -5  -7   5     2304.96     2286.59     23.42 o
  -4  -7   5     1742.46     1726.56     18.69 o
  -3  -7   5      102.81       96.19      3.03 o
  -2  -7   5     1651.64     1685.79     16.74 o
  -1  -7   5       17.21       21.84      1.49 o
   0  -7   5     1253.03     1302.31     13.48 o
   1  -7   5     1892.93     2011.83     22.40 o
   2  -7   5       74.34       46.64      2.29 o
   3  -7   5     1947.45     1873.58     21.25 o
   4  -7   5      959.27      968.46     14.52 o
   5  -7   5     1216.77     1186.73     17.39 o
   6  -7   5      918.49      929.87     14.75 o
   7  -7   5       26.65       27.61      3.49 o
   8  -7   5     1391.83     1413.48     33.11 o
   9  -7   5      201.36      212.62     10.75 o
  10  -7   5      794.37      812.27     23.15 o
 -13  -6   5      433.61      484.30     17.42 o
 -12  -6   5      114.66      103.03      6.50 o
 -11  -6   5      856.40      861.13     15.15 o
 -10  -6   5      810.45      825.93     15.45 o
  -9  -6   5      598.23      617.76     12.03 o
  -8  -6   5     1958.14     1965.06     24.34 o
  -7  -6   5       52.46       56.02      2.63 o
  -6  -6   5     1781.39     1720.62     19.70 o
  -5  -6   5      535.56      536.05      6.68 o
  -4  -6   5     1223.73     1158.55     13.18 o
  -3  -6   5     1855.89     1868.66     18.47 o
  -2  -6   5      706.25      762.11     23.13 o
  -1  -6   5     4133.78     4392.88     40.74 o
   0  -6   5      924.72      869.59      9.53 o
   1  -6   5      108.82       95.08      2.88 o
   2  -6   5     2082.28     2005.01     22.41 o
   3  -6   5      334.54      358.42      8.68 o
   4  -6   5      821.62      763.72     12.07 o
   5  -6   5      162.68      190.02      5.76 o
   6  -6   5      603.94      592.50     13.46 o
   7  -6   5     1531.74     1540.40     28.42 o
   8  -6   5      229.99      242.99     10.99 o
   9  -6   5     1107.79     1039.81     27.00 o
  10  -6   5      355.02      381.24     14.94 o
 -13  -5   5       21.61       10.69      4.27 o
 -12  -5   5      532.66      538.10     13.26 o
 -11  -5   5      101.19      101.17      6.10 o
 -10  -5   5      569.39      577.99     11.18 o
  -9  -5   5     1455.26     1472.59     20.61 o
  -8  -5   5       36.99       40.54      2.68 o
  -7  -5   5     3542.96     3423.24     39.56 o
  -6  -5   5      259.49      255.29      5.54 o
  -5  -5   5      712.00      668.19      7.40 o
  -4  -5   5     1295.78     1253.11     12.31 o
  -3  -5   5     3976.33     4056.60     51.60 o
  -2  -5   5     6647.83     6619.87     64.43 o
  -1  -5   5     1363.81     1484.66     15.83 o
   0  -5   5     2675.01     2690.71     26.06 o
   1  -5   5     1004.37      919.01     10.69 o
   2  -5   5      831.95      891.81     11.20 o
   3  -5   5     3259.31     3294.71     38.30 o
   4  -5   5      189.36      196.76      5.12 o
   5  -5   5     1776.78     1696.38     26.40 o
   6  -5   5     1010.73      982.11     19.63 o
   7  -5   5      421.80      379.75     13.19 o
   8  -5   5     1206.46     1192.88     29.36 o
   9  -5   5      413.15      415.55     15.07 o
  10  -5   5      100.69      103.15      8.73 o
  11  -5   5      103.94      107.05      9.40 o
 -13  -4   5      197.84      208.53      9.75 o
 -12  -4   5      173.36      168.47      8.71 o
 -11  -4   5      917.10      930.13     17.97 o
 -10  -4   5      323.62      310.78      9.07 o
  -9  -4   5      139.30      137.00      5.42 o
  -8  -4   5     3127.05     3018.95     35.70 o
  -7  -4   5      827.78      797.84     11.42 o
  -6  -4   5      582.54      578.08      8.24 o
  -5  -4   5     1589.19     1592.29     16.93 o
  -4  -4   5     1890.99     1887.08     18.44 o
  -3  -4   5     1974.89     1935.70     20.32 o
  -2  -4   5      235.06      240.71      4.38 o
  -1  -4   5     5845.36     5947.29     58.55 o
   0  -4   5     3814.16     3817.36     36.28 o
   1  -4   5     1129.50     1277.68     13.19 o
   2  -4   5     1264.31     1171.38     13.94 o
   3  -4   5      368.23      370.22      6.44 o
   4  -4   5     3225.82     3234.56     46.29 o
   5  -4   5      982.99      951.94     16.23 o
   6  -4   5      465.29      441.25     11.47 o
   7  -4   5     1062.42     1097.44     26.51 o
   8  -4   5       64.32       65.76      6.60 o
   9  -4   5      138.41      134.02      9.04 o
  10  -4   5       33.40       29.82      5.48 o
  11  -4   5      217.93      226.27     12.41 o
 -14  -3   5      271.37      302.19     24.39 o
 -13  -3   5        0.40        0.30      3.62 o
 -12  -3   5      233.10      237.38      9.81 o
 -11  -3   5       18.70       16.88      3.82 o
 -10  -3   5     1062.06     1033.74     18.96 o
  -9  -3   5     1555.84     1493.95     21.79 o
  -8  -3   5      725.10      716.16     10.96 o
  -7  -3   5      984.98      962.34     13.25 o
  -6  -3   5     1994.76     1982.91     22.20 o
  -5  -3   5     1444.17     1443.83     15.57 o
  -4  -3   5     2829.37     2836.80     26.56 o
  -3  -3   5      611.49      598.86      7.06 o
  -2  -3   5     7718.81     7753.57     80.16 o
  -1  -3   5     1216.20     1287.17     14.94 o
   0  -3   5     5368.40     5548.53     55.08 o
   1  -3   5     3539.85     3533.18     35.48 o
   2  -3   5     1695.77     1832.02     20.40 o
   3  -3   5     3164.19     3233.36     45.59 o
   4  -3   5      300.74      286.43      6.97 o
   5  -3   5     3625.17     3628.47     59.95 o
   6  -3   5      812.28      790.07     20.59 o
   7  -3   5      285.60      284.57     11.12 o
   8  -3   5      577.00      554.32     17.44 o
   9  -3   5       65.80       70.40      6.98 o
  10  -3   5      217.02      211.25     17.70 o
  11  -3   5      135.44      142.98     15.61 o
 -14  -2   5      216.76      226.31     19.23 o
 -13  -2   5      864.45      925.21     31.84 o
 -12  -2   5       59.67       61.03      5.84 o
 -11  -2   5      281.76      270.82     10.02 o
 -10  -2   5      575.38      557.37     14.31 o
  -9  -2   5      312.99      301.81      8.44 o
  -8  -2   5     4220.26     4027.72     52.30 o
  -7  -2   5      993.38      981.39     13.54 o
  -6  -2   5     2440.63     2351.25     28.28 o
  -5  -2   5     3835.10     3825.88     40.00 o
  -4  -2   5     3303.78     3505.46     35.05 o
  -3  -2   5     4138.90     4312.38     42.04 o
  -2  -2   5      654.60      797.41      9.18 o
  -1  -2   5     4707.25     5059.73     50.46 o
   0  -2   5     5169.28     5556.80     54.55 o
   1  -2   5     3619.16     3664.94     36.81 o
   2  -2   5     3125.82     3179.05     39.97 o
   3  -2   5      135.70      172.42      4.57 o
   4  -2   5     1934.09     1961.89     29.32 o
   5  -2   5      420.01      439.92     10.83 o
   6  -2   5     2543.80     2540.86     52.62 o
   7  -2   5      252.85      240.17     10.71 o
   8  -2   5      238.67      238.97     11.32 o
   9  -2   5     1450.44     1454.24     35.38 o
  10  -2   5      107.99       94.76     12.26 o
  11  -2   5      277.37      253.90     19.79 o
 -14  -1   5      334.50      370.13     23.69 o
 -13  -1   5      253.18      279.88     14.09 o
 -12  -1   5     1124.30     1115.64     24.50 o
 -11  -1   5      312.89      297.16     10.61 o
 -10  -1   5      435.82      414.13     12.06 o
  -9  -1   5     1689.16     1653.89     26.95 o
  -8  -1   5     1476.79     1472.94     23.78 o
  -7  -1   5     3473.71     3310.11     41.40 o
  -6  -1   5      720.72      727.13     10.27 o
  -5  -1   5     1943.36     1793.18     21.70 o
  -4  -1   5     4243.44     4494.08     46.35 o
  -3  -1   5     1306.43     1434.43     16.73 o
  -2  -1   5     1154.26     1067.70     18.25 o
  -1  -1   5       31.02       41.52      2.01 o
   0  -1   5     3358.10     3688.07     38.94 o
   1  -1   5     6998.34     7695.06     73.96 o
   2  -1   5     1202.91     1218.09     16.75 o
   3  -1   5     3719.61     3746.61     52.83 o
   4  -1   5     2259.68     2266.65     33.36 o
   5  -1   5      599.64      585.35     16.16 o
   6  -1   5     2077.83     2005.29     48.36 o
   7  -1   5      280.01      267.56     11.21 o
   8  -1   5     2107.10     2095.06     65.78 o
   9  -1   5      251.68      221.85     17.28 o
  10  -1   5     1117.83     1110.38     42.36 o
  11  -1   5      446.14      428.66     25.36 o
 -14   0   5       96.80       82.78     13.10 o
 -13   0   5     1419.20     1439.61     37.71 o
 -12   0   5      507.01      513.96     18.52 o
 -11   0   5      246.61      250.57     12.32 o
 -10   0   5      701.48      688.81     16.57 o
  -9   0   5       88.72       92.71      6.35 o
  -8   0   5     3139.21     2994.81     43.80 o
  -7   0   5     2109.27     2095.19     28.13 o
  -6   0   5     2430.05     2320.59     27.81 o
  -5   0   5     2443.42     2430.36     28.64 o
  -4   0   5     5216.42     5434.34     60.89 o
  -3   0   5     8601.64     9684.14    106.57 o
  -2   0   5      820.45     1028.42     14.45 o
  -1   0   5      392.33      430.53      7.38 o
   0   0   5       25.28       54.15      2.58 o
   1   0   5     1336.51     1422.55     19.67 o
   2   0   5     1521.50     1413.01     24.83 o
   3   0   5     1812.85     1947.67     33.25 o
   4   0   5     2112.51     2129.28     44.24 o
   5   0   5     3183.36     3037.58    105.35 o
   6   0   5     1531.37     1421.39     36.65 o
   7   0   5     3623.70     3428.13     99.78 o
   8   0   5      485.02      468.23     23.41 o
   9   0   5     1991.58     1951.25     64.10 o
  10   0   5      668.62      660.82     31.22 o
  11   0   5      251.51      265.61     20.90 o
 -14   1   5      351.39      383.78     24.53 o
 -13   1   5      245.74      283.73     14.48 o
 -12   1   5     1111.37     1099.24     30.34 o
 -11   1   5      313.44      314.38     13.49 o
 -10   1   5      422.30      401.60     14.88 o
  -9   1   5     1752.00     1718.37     31.57 o
  -8   1   5     1517.80     1493.56     30.21 o
  -7   1   5     3622.23     3442.16     48.15 o
  -6   1   5      662.46      670.13     10.20 o
  -5   1   5     1898.88     1780.27     21.74 o
  -4   1   5     4049.51     4313.81     54.85 o
  -3   1   5     1375.80     1555.19     20.01 o
  -2   1   5     1277.58     1204.49     16.07 o
  -1   1   5       41.14       51.30      2.54 o
   0   1   5     3210.91     3522.46     46.35 o
   1   1   5     6615.09     7263.19    106.09 o
   2   1   5     1124.65     1141.97     21.34 o
   3   1   5     3706.32     3772.58     52.93 o
   4   1   5     2237.02     2208.50     66.05 o
   5   1   5      553.19      573.83     16.26 o
   6   1   5     2183.84     2020.37     62.15 o
   7   1   5      307.50      278.71     17.00 o
   8   1   5     2154.33     2057.16     66.05 o
   9   1   5      267.69      266.73     18.67 o
  10   1   5     1068.66     1065.51     42.64 o
  11   1   5      437.06      442.31     25.92 o
 -14   2   5      211.42      259.20     20.90 o
 -13   2   5      835.51      885.08     27.29 o
 -12   2   5       63.26       68.26      7.77 o
 -11   2   5      298.13      279.35     12.90 o
 -10   2   5      590.89      566.32     18.23 o
  -9   2   5      325.16      310.66     12.50 o
  -8   2   5     4570.93     4333.32     96.43 o
  -7   2   5     1003.23      971.95     19.47 o
  -6   2   5     2498.47     2425.26     40.37 o
  -5   2   5     3688.16     3685.99     47.44 o
  -4   2   5     3350.71     3590.74     49.98 o
  -3   2   5     4116.36     4229.54     68.96 o
  -2   2   5      636.41      767.79     13.32 o
  -1   2   5     4760.22     5180.18     71.95 o
   0   2   5     5023.49     5437.19     91.00 o
   1   2   5     3594.25     3637.95     72.64 o
   2   2   5     3128.19     3094.31     77.48 o
   3   2   5      133.87      172.81      8.36 o
   4   2   5     1921.07     1919.75     58.25 o
   5   2   5      388.14      407.19     19.23 o
   6   2   5     2515.24     2446.51     74.97 o
   7   2   5      316.82      292.92     17.56 o
   8   2   5      228.37      227.43     17.28 o
   9   2   5     1377.29     1413.89     51.00 o
  10   2   5      104.56       92.71      8.86 o
  11   2   5      317.51      327.48     22.30 o
 -14   3   5      260.40      274.25     22.02 o
 -13   3   5        0.24        5.07      4.94 o
 -12   3   5      209.78      197.30     11.89 o
 -11   3   5       24.96       24.40      5.42 o
 -10   3   5     1094.80     1052.04     27.89 o
  -9   3   5     1569.29     1456.60     35.28 o
  -8   3   5      706.77      682.96     19.61 o
  -7   3   5      981.49      943.55     23.75 o
  -6   3   5     1968.84     1965.28     34.37 o
  -5   3   5     1385.12     1425.42     25.90 o
  -4   3   5     2662.59     2668.18     46.17 o
  -3   3   5      655.47      626.76     15.07 o
  -2   3   5     7798.64     7873.32    127.59 o
  -1   3   5     1200.18     1297.94     34.29 o
   0   3   5     5380.55     5651.92     91.91 o
   1   3   5     3515.57     3406.76     73.75 o
   2   3   5     1691.39     1743.61     53.23 o
   3   3   5     3123.00     3140.78     90.58 o
   4   3   5      317.15      307.70     15.33 o
   5   3   5     3729.39     3772.06    104.52 o
   6   3   5      842.52      798.50     30.66 o
   7   3   5      246.60      240.25     17.28 o
   8   3   5      546.89      561.60     26.76 o
   9   3   5       74.17       62.99     11.15 o
  10   3   5      198.30      212.10     18.39 o
  11   3   5      122.16      121.24     16.44 o
 -13   4   5      161.53      166.32     11.82 o
 -12   4   5      169.08      166.85     11.19 o
 -11   4   5      916.12      904.22     26.21 o
 -10   4   5      344.63      335.98     13.69 o
  -9   4   5      127.30      116.84      8.69 o
  -8   4   5     3100.57     2928.76     63.24 o
  -7   4   5      838.21      780.81     20.89 o
  -6   4   5      651.63      651.27     16.75 o
  -5   4   5     1556.15     1531.70     34.29 o
  -4   4   5     1849.07     1811.43     39.31 o
  -3   4   5     2037.17     2031.82     34.78 o
  -2   4   5      237.47      245.36      6.78 o
  -1   4   5     5988.61     6300.58     99.63 o
   0   4   5     3837.05     3936.57     64.18 o
   1   4   5     1098.77     1225.86     29.38 o
   2   4   5     1252.49     1180.34     36.79 o
   3   4   5      361.08      358.98     16.44 o
   4   4   5     3237.50     3320.83     92.81 o
   5   4   5      911.70      892.99     33.45 o
   6   4   5      492.58      513.38     22.58 o
   7   4   5     1033.78     1042.37     39.30 o
   8   4   5       64.28       57.97     10.31 o
   9   4   5      118.30      126.81     15.33 o
  10   4   5       32.70       27.31      9.75 o
  11   4   5      210.97      225.88     13.33 o
 -13   5   5       23.39       18.04      6.83 o
 -12   5   5      524.95      524.38     19.59 o
 -11   5   5       96.38       95.88      8.81 o
 -10   5   5      531.99      506.29     18.22 o
  -9   5   5     1380.58     1366.39     37.90 o
  -8   5   5       32.18       33.09      5.28 o
  -7   5   5     3478.90     3331.17     70.23 o
  -6   5   5      244.70      257.75     10.03 o
  -5   5   5      745.53      698.68     17.64 o
  -4   5   5     1353.84     1303.19     24.17 o
  -3   5   5     3956.36     4011.46     68.06 o
  -2   5   5     6600.21     6766.42    109.76 o
  -1   5   5     1335.97     1469.77     70.23 o
   0   5   5     2789.67     2825.84     90.58 o
   1   5   5     1045.72      953.19     29.82 o
   2   5   5      814.51      896.05     29.82 o
   3   5   5     3259.25     3394.13     93.65 o
   4   5   5      180.53      183.95     12.54 o
   5   5   5     1806.18     1818.86     54.63 o
   6   5   5     1074.11      990.81     36.23 o
   7   5   5      461.85      421.13     22.30 o
   8   5   5     1198.22     1219.91     44.59 o
   9   5   5      415.13      403.85     23.97 o
  10   5   5       96.55       86.68     13.10 o
  11   5   5       87.66       70.23     13.38 o
 -13   6   5      421.24      458.76     28.15 o
 -12   6   5      118.79      106.31      9.83 o
 -11   6   5      844.88      852.97     25.82 o
 -10   6   5      744.92      730.49     23.35 o
  -9   6   5      581.97      591.94     19.21 o
  -8   6   5     1928.63     1929.53     44.24 o
  -7   6   5       51.91       54.43      5.81 o
  -6   6   5     1831.09     1770.00     38.53 o
  -5   6   5      580.48      585.56     13.28 o
  -4   6   5     1154.72     1081.46     22.06 o
  -3   6   5     1901.27     1910.05     33.77 o
  -2   6   5      704.43      759.59     17.68 o
  -1   6   5     4108.46     4404.52     92.37 o
   3   6   5      330.02      341.14     16.44 o
   4   6   5      805.39      790.70     28.99 o
   5   6   5      146.35      148.27     13.10 o
   6   6   5      568.29      591.98     26.20 o
   7   6   5     1515.33     1494.44     52.12 o
 -12   7   5      646.46      682.28     32.33 o
 -11   7   5      383.01      389.64     22.58 o
 -10   7   5      261.94      232.44     16.44 o
  -9   7   5      930.02      925.04     37.35 o
  -8   7   5      145.97      135.17     11.98 o
  -7   7   5     1669.76     1667.24     54.63 o
  -6   7   5      170.51      162.17      8.69 o
  -5   7   5     2316.53     2247.56     51.90 o
  -4   7   5     1866.15     1845.80     40.87 o
  -3   7   5      101.26       85.90      5.57 o
  -2   7   5     1629.26     1661.98     37.87 o
   0   7   5     1225.32     1268.41     47.94 o
 -12   8   5       66.13       59.37     11.15 o
 -11   8   5      832.34      862.05     36.23 o
 -10   8   5      564.15      559.93     26.48 o
  -9   8   5      104.18      123.75     11.71 o
  -8   8   5      648.11      666.95     28.43 o
  -7   8   5      241.35      240.68     11.43 o
  -6   8   5     2881.94     2779.49     62.65 o
  -5   8   5     1193.17     1164.16     30.67 o
  -3   8   5     2389.83     2380.44     53.45 o
  -2   8   5      209.08      197.05     13.66 o
  -1   8   5     2157.58     2132.97     76.65 o
 -11   9   5       48.31       54.91     10.59 o
 -10   9   5      151.08      168.62     14.49 o
  -8   9   5       76.69       74.97      9.75 o
  -7   9   5      790.74      804.70     22.40 o
  -6   9   5        4.94        6.67      3.68 o
  -5   9   5     1404.81     1400.07     34.36 o
  -4   9   5     5604.13     5652.50    119.88 o
  -3   9   5       46.92       45.43      8.36 o
  -2   9   5     1379.94     1346.73     51.56 o
  -1   9   5      762.72      658.03     29.82 o
 -11  10   5      384.87      382.11     23.13 o
 -10  10   5       46.52       44.04      9.20 o
  -9  10   5      227.03      230.77     16.44 o
  -8  10   5      229.12      248.89     16.17 o
  -7  10   5       28.96       31.49      7.25 o
  -6  10   5      583.82      583.06     25.08 o
  -5  10   5     1086.23     1042.13     27.82 o
  -4  10   5      583.77      578.88     27.03 o
  -3  10   5     1340.44     1308.54     50.17 o
  -2  10   5      229.11      180.60     14.21 o
 -10  11   5      396.84      454.58     24.81 o
  -9  11   5      423.81      464.89     24.53 o
  -8  11   5      158.23      169.73     14.21 o
  -7  11   5      802.30      813.55     33.17 o
  -6  11   5     1642.76     1576.38     52.40 o
  -4  11   5      613.16      616.23     28.71 o
  -3  11   5      492.97      485.79     23.97 o
  -2  11   5      755.73      755.30     32.89 o
 -10  12   5      437.93      480.22     26.48 o
  -9  12   5      252.89      284.56     19.23 o
  -8  12   5      909.11      925.59     38.18 o
  -4 -16   6      478.51      497.43     15.45 o
  -3 -16   6      260.18      272.01     14.63 o
  -2 -16   6      622.28      605.36     23.97 o
  -1 -16   6      177.22      166.53     11.71 o
   0 -16   6      887.79      951.15     24.61 o
   1 -16   6       74.70       76.09     13.94 o
  -6 -15   6      429.25      485.90     14.94 o
  -5 -15   6       45.26       47.95      5.55 o
  -4 -15   6      898.79      922.50     17.85 o
  -3 -15   6      692.13      749.74     20.24 o
  -2 -15   6      247.17      240.45      7.94 o
  -1 -15   6      924.31      873.99     15.74 o
   0 -15   6       24.87       35.48      2.91 o
   1 -15   6      391.44      372.51      8.83 o
   2 -15   6      309.89      312.63      9.18 o
   3 -15   6      326.71      316.34     23.69 o
  -8 -14   6       81.52       78.51      7.28 o
  -7 -14   6      179.88      210.63     10.21 o
  -6 -14   6       12.92        5.97      4.18 o
  -5 -14   6      405.71      428.21     13.27 o
  -4 -14   6       59.30       56.24      4.16 o
  -3 -14   6      859.51      847.59     14.75 o
  -2 -14   6      662.43      678.36     15.28 o
  -1 -14   6      126.35      140.63      3.92 o
   0 -14   6      299.02      274.56      5.65 o
   1 -14   6      452.21      448.44      7.62 o
   2 -14   6      119.02      105.77      4.27 o
   3 -14   6      294.64      278.53     10.68 o
   4 -14   6      252.42      232.18      9.70 o
   5 -14   6      847.52      823.69     21.96 o
  -9 -13   6      729.73      788.57     28.01 o
  -8 -13   6       67.31       68.24      6.81 o
  -7 -13   6      173.70      170.15      9.38 o
  -6 -13   6      330.49      377.02     10.85 o
  -5 -13   6      282.17      252.28      8.75 o
  -4 -13   6     1258.63     1268.72     20.02 o
  -3 -13   6      209.76      210.92      6.60 o
  -2 -13   6      246.90      238.48      6.47 o
  -1 -13   6     1124.82     1121.08     17.04 o
   0 -13   6      523.10      495.82      8.26 o
   1 -13   6       87.55       88.06      3.37 o
   2 -13   6       44.69       47.20      2.80 o
   3 -13   6      474.83      508.80      9.87 o
   4 -13   6     1102.51     1162.42     22.10 o
   5 -13   6       40.99       35.56      4.86 o
   6 -13   6     1079.18     1091.85     54.63 o
 -10 -12   6      846.00      874.81     48.91 o
  -9 -12   6      250.22      272.63     15.20 o
  -8 -12   6      523.48      499.49     15.30 o
  -7 -12   6      509.91      518.44     13.13 o
  -6 -12   6       93.57       74.13      5.55 o
  -5 -12   6      388.69      376.89     10.37 o
  -4 -12   6       62.52       63.98      3.31 o
  -3 -12   6      874.18      851.35     14.52 o
  -2 -12   6      861.11      884.74     14.52 o
  -1 -12   6        4.22        8.98      1.62 o
   0 -12   6      523.75      552.03      8.26 o
   1 -12   6      306.16      299.90      6.08 o
   2 -12   6      235.04      236.31      5.75 o
   3 -12   6      566.07      577.22     11.02 o
   4 -12   6      129.38      143.28      4.93 o
   5 -12   6      603.96      637.82     12.17 o
   6 -12   6      341.01      395.23     10.91 o
   7 -12   6      579.71      613.32     28.85 o
 -11 -11   6      533.58      568.57     20.62 o
 -10 -11   6        2.10        4.67      3.12 o
  -9 -11   6      461.22      491.64     26.20 o
  -8 -11   6      449.54      472.41     12.63 o
  -7 -11   6      761.92      815.96     17.03 o
  -6 -11   6     1707.63     1699.59     28.41 o
  -5 -11   6      309.04      291.41      6.92 o
  -4 -11   6      316.84      348.23      7.09 o
  -3 -11   6      244.08      222.38      6.62 o
  -2 -11   6      118.72      107.40      3.27 o
  -1 -11   6     1844.88     1676.82     20.58 o
   0 -11   6       37.12       31.97      2.20 o
   1 -11   6     1440.50     1410.93     19.71 o
   2 -11   6      638.78      623.84      9.72 o
   3 -11   6      623.61      613.68     11.75 o
   4 -11   6     1369.88     1361.97     26.55 o
   5 -11   6       62.65       75.84      4.19 o
   6 -11   6      502.57      523.92     12.55 o
   7 -11   6      317.20      348.32     10.71 o
 -11 -10   6       19.60       26.65      5.02 o
 -10 -10   6       23.60       25.15      2.46 o
  -9 -10   6      118.46      112.43      3.89 o
  -8 -10   6       82.33       78.02      3.78 o
  -7 -10   6     1498.74     1482.93     22.76 o
  -6 -10   6       56.70       69.30      4.93 o
  -5 -10   6     1372.84     1396.92     18.27 o
  -4 -10   6     1154.91     1153.03     17.70 o
  -3 -10   6      317.49      354.45      6.16 o
  -2 -10   6     1201.48     1139.81     13.97 o
  -1 -10   6      406.49      423.98      6.59 o
   0 -10   6     3024.60     2928.50     38.63 o
   1 -10   6      501.45      474.85     10.10 o
   2 -10   6     1408.12     1342.69     17.70 o
   3 -10   6     1491.35     1447.04     20.35 o
   4 -10   6      184.36      168.12      5.11 o
   5 -10   6      213.80      206.23      5.71 o
   6 -10   6       36.02       40.02      3.06 o
   7 -10   6      625.50      596.23     12.72 o
   8 -10   6      243.79      285.04     10.47 o
 -12  -9   6      108.50      123.17     11.71 o
 -11  -9   6      124.24      112.53      5.17 o
 -10  -9   6       95.68       94.72      4.27 o
  -9  -9   6      280.74      282.35      6.68 o
  -8  -9   6      178.65      166.49      4.76 o
  -7  -9   6      451.96      417.67      7.30 o
  -6  -9   6     1425.58     1395.47     19.97 o
  -5  -9   6      354.66      353.96      9.20 o
  -4  -9   6      579.97      627.45      9.02 o
  -3  -9   6     2263.03     2215.51     30.18 o
  -2  -9   6       22.88       27.45      2.03 o
  -1  -9   6     2396.34     2410.22     23.69 o
   0  -9   6      153.46      153.72      3.83 o
   1  -9   6     2974.56     2819.40     33.93 o
   2  -9   6      785.69      744.50     11.02 o
   3  -9   6      851.90      778.90     14.18 o
   4  -9   6      128.95      140.12      4.81 o
   5  -9   6      253.24      244.20      6.31 o
   6  -9   6      863.10      881.81     16.28 o
   7  -9   6        9.86       11.40      2.84 o
   8  -9   6      608.98      597.99     13.33 o
   9  -9   6      889.28      918.63     34.84 o
 -12  -8   6      651.64      666.50     16.98 o
 -11  -8   6      149.92      148.79      5.22 o
 -10  -8   6      381.87      400.55      8.01 o
  -9  -8   6      282.46      297.66      6.39 o
  -8  -8   6      776.57      807.03     12.49 o
  -7  -8   6     1285.52     1230.37     16.55 o
  -6  -8   6      251.92      261.84      5.47 o
  -5  -8   6     2069.69     1995.99     27.20 o
  -4  -8   6      881.83      813.75     13.18 o
  -3  -8   6     1059.06     1009.73     12.01 o
  -2  -8   6     2583.32     2545.68     32.70 o
  -1  -8   6      522.68      511.38      6.81 o
   0  -8   6     1903.83     1904.72     20.44 o
   1  -8   6      223.60      228.84      4.83 o
   2  -8   6     1322.15     1297.07     16.97 o
   3  -8   6     1769.34     1747.12     23.95 o
   4  -8   6      470.49      479.89      9.12 o
   5  -8   6      892.98      907.77     14.55 o
   6  -8   6      209.51      205.70      7.08 o
   7  -8   6     1127.29     1135.26     20.09 o
   8  -8   6      466.58      471.13     15.84 o
   9  -8   6        6.85        5.89      4.48 o
 -13  -7   6      447.71      460.43     23.41 o
 -12  -7   6      106.96      127.62      6.41 o
 -11  -7   6      909.34      960.24     16.55 o
 -10  -7   6      100.12       94.15      4.31 o
  -9  -7   6     1951.17     1906.68     30.56 o
  -8  -7   6     1399.10     1408.19     22.54 o
  -7  -7   6      698.94      701.22     10.52 o
  -6  -7   6     1233.09     1154.48     15.45 o
  -5  -7   6      211.92      179.11      4.31 o
  -4  -7   6      655.16      682.27     10.19 o
  -3  -7   6      670.39      607.72     10.76 o
  -2  -7   6      682.47      633.84      8.19 o
  -1  -7   6      510.63      487.65      6.87 o
   0  -7   6       94.38       89.78      2.94 o
   1  -7   6      867.84      848.10     11.08 o
   2  -7   6     2704.30     2650.27     31.54 o
   3  -7   6      302.39      309.30      6.83 o
   4  -7   6     2184.57     2167.29     29.15 o
   5  -7   6       91.70       92.80      4.79 o
   6  -7   6      768.26      763.52     14.72 o
   7  -7   6      834.10      837.62     18.84 o
   8  -7   6      298.11      292.39     12.29 o
   9  -7   6     1130.38     1121.21     28.97 o
 -13  -6   6       74.50       64.59      6.30 o
 -12  -6   6      503.84      501.39     12.95 o
 -11  -6   6       67.81       64.06      4.41 o
 -10  -6   6     1343.70     1373.86     22.37 o
  -9  -6   6      491.68      496.70     13.99 o
  -8  -6   6      845.48      848.82     13.11 o
  -7  -6   6     1390.33     1425.28     22.57 o
  -6  -6   6      288.57      273.99      5.24 o
  -5  -6   6     1078.49     1024.77     13.86 o
  -4  -6   6      767.88      767.91     10.34 o
  -3  -6   6     3365.99     3375.28     33.90 o
  -2  -6   6     1791.14     1732.88     20.00 o
  -1  -6   6      250.38      249.61      4.52 o
   0  -6   6     1545.99     1505.02     16.40 o
   1  -6   6      315.84      284.36      5.20 o
   2  -6   6      385.64      395.34      6.99 o
   3  -6   6     1971.85     1986.54     26.71 o
   4  -6   6      283.31      259.42      6.37 o
   5  -6   6     2028.69     2062.08     31.37 o
   6  -6   6      469.80      472.73     10.80 o
   7  -6   6      772.65      718.14     20.10 o
   8  -6   6      914.52      885.12     24.04 o
   9  -6   6      180.85      195.48     10.99 o
  10  -6   6      394.34      398.31     23.27 o
 -13  -5   6      107.48      101.88      7.58 o
 -12  -5   6      587.40      584.32     14.13 o
 -11  -5   6      911.75      912.52     17.86 o
 -10  -5   6       75.85      104.00      5.23 o
  -9  -5   6      909.76      897.23     14.91 o
  -8  -5   6     1901.92     1826.49     26.80 o
  -7  -5   6       32.75       31.15      2.30 o
  -6  -5   6     1329.82     1306.80     14.82 o
  -5  -5   6      282.20      263.34      5.01 o
  -4  -5   6     2701.60     2670.57     27.21 o
  -3  -5   6     1798.91     1788.53     18.89 o
  -2  -5   6     1567.35     1677.89     24.22 o
  -1  -5   6     4371.24     4377.43     41.50 o
   0  -5   6      271.75      290.29      4.51 o
   1  -5   6     1941.13     1925.20     20.59 o
   2  -5   6      725.93      746.87     10.79 o
   3  -5   6      993.22      993.21     15.00 o
   4  -5   6     2818.85     2849.11     36.91 o
   5  -5   6      166.65      159.94      6.67 o
   6  -5   6     1960.60     1908.49     41.48 o
   7  -5   6      670.00      654.25     18.81 o
   8  -5   6      322.64      318.91     12.90 o
   9  -5   6      153.54      154.10      9.88 o
  10  -5   6      230.28      252.64     12.79 o
 -13  -4   6      114.94      100.68      7.49 o
 -12  -4   6      117.01      105.23      7.52 o
 -11  -4   6      154.68      171.86      7.53 o
 -10  -4   6      278.41      275.43      8.49 o
  -9  -4   6     1506.28     1532.25     25.37 o
  -8  -4   6      144.74      172.64      4.89 o
  -7  -4   6      423.20      433.61      7.61 o
  -6  -4   6       29.46       33.32      2.10 o
  -5  -4   6     4105.59     4166.25     43.89 o
  -4  -4   6     1298.90     1218.55     12.97 o
  -3  -4   6     2706.75     2731.99     27.93 o
  -2  -4   6     6986.18     7038.69     73.92 o
  -1  -4   6      243.81      282.70      6.34 o
   0  -4   6     2793.12     2795.12     27.12 o
   1  -4   6       36.75       36.39      1.70 o
   2  -4   6     1259.19     1267.71     16.47 o
   3  -4   6      584.00      593.37     10.07 o
   4  -4   6     1628.85     1529.53     28.00 o
   5  -4   6     3039.13     2964.65     60.70 o
   6  -4   6      679.15      685.51     19.02 o
   7  -4   6      327.42      317.53     12.50 o
   8  -4   6      587.25      579.13     18.13 o
   9  -4   6        1.95        1.79      3.95 o
  10  -4   6      245.19      276.43     13.28 o
 -14  -3   6      248.26      269.51     20.07 o
 -13  -3   6      239.17      255.45     10.88 o
 -12  -3   6      296.98      309.90     11.42 o
 -11  -3   6      611.32      591.02     15.74 o
 -10  -3   6      422.60      412.75     10.67 o
  -9  -3   6       69.00       63.51      4.44 o
  -8  -3   6     1393.29     1373.91     20.14 o
  -7  -3   6      461.95      457.07      7.81 o
  -6  -3   6     1294.30     1264.65     16.54 o
  -5  -3   6       35.24       34.39      2.02 o
  -4  -3   6     4326.41     4487.32     41.47 o
  -3  -3   6     5122.14     5359.35     52.49 o
  -2  -3   6     2224.08     2303.36     24.37 o
  -1  -3   6     8105.43     8470.25     83.78 o
   0  -3   6     1166.23     1238.58     14.06 o
   1  -3   6     4722.50     4789.37     47.71 o
   2  -3   6     1362.24     1476.32     18.65 o
   3  -3   6     1971.49     1978.12     26.61 o
   4  -3   6     1401.88     1435.76     26.23 o
   5  -3   6       90.54       93.84      6.94 o
   6  -3   6     1171.48     1166.06     27.69 o
   7  -3   6      328.37      308.94     12.50 o
   8  -3   6      814.49      792.46     32.75 o
   9  -3   6      627.05      609.38     19.70 o
  10  -3   6       91.62       73.86     11.71 o
 -14  -2   6       48.40       59.09     11.98 o
 -13  -2   6      284.49      310.70     12.12 o
 -12  -2   6      514.91      534.03     15.39 o
 -11  -2   6       63.28       66.84      5.79 o
 -10  -2   6     1617.38     1541.26     29.90 o
  -9  -2   6       26.21       33.30      3.63 o
  -8  -2   6      544.70      526.85      9.99 o
  -7  -2   6     2837.53     2749.76     32.64 o
  -6  -2   6       86.39       79.05      3.38 o
  -5  -2   6     1804.27     1718.59     19.51 o
  -4  -2   6     1341.74     1341.54     14.82 o
  -3  -2   6     1649.49     1832.30     18.56 o
  -2  -2   6     2930.37     3038.28     31.36 o
  -1  -2   6      396.31      413.27      6.00 o
   0  -2   6     7764.15     8063.11     78.75 o
   1  -2   6     1991.46     2128.77     22.87 o
   2  -2   6     3218.26     3212.43     41.07 o
   3  -2   6     2487.04     2520.16     42.69 o
   4  -2   6      403.48      383.52     12.41 o
   5  -2   6     2174.03     2142.88     45.72 o
   6  -2   6      204.98      211.19     10.73 o
   7  -2   6      517.71      522.71     16.95 o
   8  -2   6      803.64      791.04     35.81 o
   9  -2   6      218.97      216.28     17.56 o
  10  -2   6      549.94      530.66     27.87 o
 -14  -1   6      272.15      268.12     20.62 o
 -13  -1   6      831.03      862.93     26.48 o
 -12  -1   6       32.61       30.99      4.91 o
 -11  -1   6     1127.68     1093.08     23.80 o
 -10  -1   6      328.09      324.39     10.88 o
  -9  -1   6     1658.06     1575.35     25.90 o
  -8  -1   6      336.32      365.44      9.08 o
  -7  -1   6     1272.87     1199.23     17.97 o
  -6  -1   6     3663.84     3606.44     40.97 o
  -5  -1   6      623.79      624.05      9.31 o
  -4  -1   6     3148.47     3130.55     36.85 o
  -3  -1   6      280.13      296.28      4.96 o
  -2  -1   6     1659.69     1757.05     21.91 o
  -1  -1   6      706.79      724.20     10.67 o
   0  -1   6     1591.71     1748.72     20.26 o
   1  -1   6     5727.32     5988.84     63.42 o
   2  -1   6     2801.05     2751.12     39.39 o
   3  -1   6     1202.29     1251.16     22.79 o
   4  -1   6     2470.96     2313.90     48.58 o
   5  -1   6       61.79       59.92      8.08 o
   6  -1   6     1071.71     1034.63     26.31 o
   7  -1   6      460.11      453.46     22.58 o
   8  -1   6      352.71      343.37     20.35 o
   9  -1   6     1271.67     1248.90     46.82 o
  10  -1   6       46.35       40.97     10.59 o
  11  -1   6      548.21      535.96     29.26 o
 -14   0   6      483.33      490.53     27.87 o
 -13   0   6        0.96        8.00      9.89 o
 -12   0   6     1271.44     1271.61     33.78 o
 -11   0   6      217.40      216.86     16.58 o
 -10   0   6     1671.58     1542.84     39.46 o
  -9   0   6       52.71       63.62      5.14 o
  -8   0   6    10727.54    10290.00    163.53 o
  -7   0   6     1558.88     1507.80     23.95 o
  -6   0   6        2.00        3.16      1.50 o
  -5   0   6     5022.99     5147.32     58.23 o
  -4   0   6     1671.73     1783.34     23.89 o
  -3   0   6      403.52      494.40      7.16 o
  -2   0   6      128.32      118.03      3.34 o
  -1   0   6     1088.96     1221.76     14.73 o
   0   0   6     3148.06     3188.04     37.99 o
   1   0   6       38.36       58.86      2.54 o
   2   0   6     1391.24     1488.24     26.49 o
   3   0   6     2321.78     2137.89     44.54 o
   4   0   6      232.78      216.13      9.26 o
   5   0   6     3583.42     3595.42     96.15 o
   6   0   6      212.75      198.72     14.77 o
   7   0   6      732.78      726.87     30.10 o
   8   0   6     2017.73     1982.74     64.38 o
   9   0   6      187.37      170.57     17.00 o
  10   0   6     1542.91     1608.71     57.69 o
  11   0   6        8.30        4.74      8.92 o
 -14   1   6      274.55      241.36     20.62 o
 -13   1   6      813.88      853.08     26.60 o
 -12   1   6       36.74       34.93      6.47 o
 -11   1   6     1184.83     1132.82     29.94 o
 -10   1   6      348.50      330.40     13.59 o
  -9   1   6     1655.92     1591.08     30.13 o
  -8   1   6      308.12      339.48     10.35 o
  -7   1   6     1316.11     1258.26     23.48 o
  -6   1   6     3520.61     3379.94     49.80 o
  -5   1   6      598.44      609.75      9.33 o
  -4   1   6     3203.77     3231.97     39.30 o
  -3   1   6      208.41      226.83      7.08 o
  -2   1   6     1702.35     1838.54     22.67 o
  -1   1   6      763.81      791.62     31.81 o
   0   1   6     1612.23     1759.16     27.03 o
   1   1   6     5623.10     5949.23     85.03 o
   2   1   6     2750.44     2588.38     77.48 o
   3   1   6     1111.94     1174.21     27.59 o
   4   1   6     2461.39     2353.15     69.12 o
   5   1   6       56.10       86.40     10.87 o
   6   1   6     1103.81     1102.58     38.18 o
   7   1   6      455.73      438.13     22.58 o
   8   1   6      388.73      351.45     21.18 o
   9   1   6     1319.31     1294.89     47.66 o
  10   1   6       48.38       52.12     11.43 o
  11   1   6      566.65      557.70     30.38 o
 -14   2   6       48.85       52.95     12.26 o
 -13   2   6      292.05      327.00     15.55 o
 -12   2   6      544.37      559.39     19.70 o
 -11   2   6       62.55       60.31      7.09 o
 -10   2   6     1644.65     1556.58     37.63 o
  -9   2   6       25.76       26.49      5.11 o
  -8   2   6      487.92      476.18     15.86 o
  -7   2   6     2701.60     2628.20     57.13 o
  -6   2   6       92.65       89.75      4.47 o
  -5   2   6     1764.82     1650.25     29.76 o
  -4   2   6     1353.62     1372.57     28.36 o
  -3   2   6     1762.31     1960.00     25.72 o
  -2   2   6     3116.39     3292.65     45.65 o
  -1   2   6      380.48      398.65      9.71 o
   0   2   6     7595.51     7893.60    131.48 o
   1   2   6     2058.95     2236.28     37.98 o
   2   2   6     3188.27     3185.09     90.58 o
   3   2   6     2598.70     2603.43     74.14 o
   4   2   6      424.38      406.92     18.67 o
   5   2   6     2288.00     2167.25     65.78 o
   6   2   6      236.28      237.74     16.17 o
   7   2   6      578.85      560.21     25.36 o
   8   2   6      827.44      822.19     33.72 o
   9   2   6      212.93      233.28     18.67 o
  10   2   6      549.22      585.01     29.82 o
 -13   3   6      216.50      221.16     13.38 o
 -12   3   6      310.12      309.27     14.57 o
 -11   3   6      659.95      668.86     20.89 o
 -10   3   6      420.93      404.56     15.57 o
  -9   3   6       38.32       40.97      7.80 o
  -8   3   6     1406.47     1357.57     32.71 o
  -7   3   6      425.13      389.21     13.79 o
  -6   3   6     1275.29     1257.63     29.26 o
  -5   3   6       43.15       50.97      4.63 o
  -4   3   6     4264.77     4306.93     88.07 o
  -3   3   6     5117.21     5376.53     76.25 o
  -2   3   6     2234.72     2311.66     40.40 o
  -1   3   6     8189.81     8750.03    140.13 o
   0   3   6     1161.86     1245.06     23.01 o
   1   3   6     4498.93     4672.48     79.27 o
   2   3   6     1460.22     1529.00     45.71 o
   3   3   6     2099.23     2082.24     59.92 o
   4   3   6     1478.98     1437.86     45.99 o
   6   3   6     1069.07     1064.39     39.86 o
   7   3   6      295.55      295.99     18.67 o
   8   3   6      790.48      765.34     33.17 o
   9   3   6      592.72      578.60     29.26 o
  10   3   6       92.05       78.32     12.82 o
 -13   4   6      110.35      104.85     13.38 o
 -12   4   6      104.42       99.38      9.21 o
 -11   4   6      160.02      164.99     10.79 o
 -10   4   6      251.26      226.83     11.89 o
  -9   4   6     1474.53     1491.65     36.46 o
  -8   4   6      117.94      135.49      8.89 o
  -7   4   6      415.82      430.63     14.19 o
  -6   4   6       32.48       32.88      4.32 o
  -5   4   6     4018.59     4076.68     82.94 o
  -4   4   6     1349.10     1245.27     23.72 o
  -3   4   6     2749.29     2746.17     47.60 o
  -2   4   6     7112.40     7305.76    117.59 o
  -1   4   6      253.78      296.58      8.02 o
   0   4   6     2738.61     2776.75     48.28 o
   1   4   6       34.93       28.17      3.95 o
   2   4   6     1302.25     1320.81     40.41 o
   3   4   6      587.21      594.21     23.69 o
   4   4   6     1698.51     1640.76     50.17 o
   5   4   6     3011.66     2982.47     87.51 o
   6   4   6      709.89      678.66     28.71 o
   7   4   6      339.19      302.40     19.23 o
   8   4   6      554.37      520.63     27.03 o
   9   4   6        1.99        0.56      7.25 o
  10   4   6      211.93      239.97     20.35 o
 -13   5   6       96.86       86.40     14.49 o
 -12   5   6      580.82      589.92     21.08 o
 -11   5   6      873.74      853.83     26.11 o
 -10   5   6       69.77       65.88      7.42 o
  -9   5   6      930.55      917.77     27.73 o
  -8   5   6     1989.08     1928.25     59.09 o
  -7   5   6       27.86       24.71      4.88 o
  -6   5   6     1409.79     1387.04     32.05 o
  -5   5   6      282.70      277.71      8.59 o
  -4   5   6     2638.06     2584.09     46.52 o
  -3   5   6     1740.10     1707.10     32.08 o
  -2   5   6     1618.05     1746.38     45.85 o
  -1   5   6     4377.51     4476.42    151.20 o
   0   5   6      252.52      271.16     14.35 o
   1   5   6     2082.64     2064.40     57.41 o
   2   5   6      724.24      754.75     26.76 o
   3   5   6     1033.27     1058.26     34.56 o
   4   5   6     2733.39     2746.41     82.78 o
   5   5   6      163.97      162.21     13.94 o
   6   5   6     1881.87     1848.12     60.48 o
   7   5   6      624.23      594.21     28.43 o
   8   5   6      299.80      284.01     20.90 o
   9   5   6      122.05      119.57     15.05 o
  10   5   6      235.87      273.14     21.74 o
 -13   6   6       65.83       61.59     13.38 o
 -12   6   6      503.29      502.36     19.59 o
 -11   6   6       68.14       58.08      7.94 o
 -10   6   6     1296.70     1277.78     34.19 o
  -9   6   6      447.53      439.26     24.67 o
  -8   6   6      878.77      875.69     40.69 o
  -7   6   6     1429.11     1427.67     33.60 o
  -6   6   6      297.32      297.35     11.07 o
  -5   6   6     1089.31     1043.19     21.19 o
  -4   6   6      835.69      847.51     17.14 o
  -3   6   6     3267.53     3297.07     57.62 o
  -2   6   6     1784.18     1775.47     39.43 o
  -1   6   6      254.81      262.27     15.89 o
   0   6   6     1454.57     1406.93     54.35 o
 -12   7   6       94.78      100.61     13.66 o
 -11   7   6      951.17     1060.49     40.97 o
 -10   7   6      110.07       89.74     11.43 o
  -9   7   6     1939.63     1907.49     63.82 o
  -8   7   6     1377.23     1307.98     47.94 o
  -7   7   6      719.21      713.22     28.15 o
  -6   7   6     1251.33     1159.77     29.96 o
  -5   7   6      199.76      177.90     11.29 o
  -4   7   6      685.73      704.36     22.44 o
  -3   7   6      626.45      563.95     20.35 o
  -2   7   6      621.02      552.12     27.03 o
  -1   7   6      496.45      460.71     23.13 o
   0   7   6       86.89       96.15     10.31 o
 -12   8   6      689.51      724.65     33.45 o
 -11   8   6      146.38      157.75     15.05 o
 -10   8   6      421.60      443.71     23.13 o
  -9   8   6      276.23      285.12     17.84 o
  -8   8   6      809.41      846.33     24.60 o
  -7   8   6     1294.01     1263.08     32.65 o
  -6   8   6      251.17      284.95     13.52 o
  -5   8   6     2086.74     2074.04     47.42 o
  -4   8   6      860.16      808.64     21.88 o
  -3   8   6     1045.62     1008.93     40.41 o
  -2   8   6     2456.19     2368.20     86.40 o
  -1   8   6      528.73      526.76     25.08 o
 -11   9   6      130.38      141.03     14.49 o
 -10   9   6       96.73      101.73     12.26 o
  -9   9   6      313.96      358.42     19.51 o
  -8   9   6      161.76      160.19     10.03 o
  -7   9   6      450.35      425.30     15.63 o
  -6   9   6     1397.16     1373.93     35.20 o
  -5   9   6      333.76      340.50     24.11 o
  -4   9   6      564.02      603.13     28.99 o
  -3   9   6     2227.17     2050.75     76.92 o
  -2   9   6       33.82       40.97      8.08 o
  -1   9   6     2367.75     2327.23     83.61 o
 -11  10   6       19.73        8.36      6.97 o
 -10  10   6       26.23       23.69      8.08 o
  -9  10   6      123.35      126.26     12.82 o
  -8  10   6       74.85       76.09     10.03 o
  -7  10   6     1541.73     1549.35     51.56 o
  -6  10   6       54.13       59.73      6.29 o
  -5  10   6     1401.28     1422.81     54.07 o
  -4  10   6     1195.11     1177.27     45.99 o
  -3  10   6      330.00      391.03     21.18 o
  -2  10   6     1260.02     1153.30     45.43 o
  -1  10   6      408.65      433.95     22.85 o
 -10  11   6        2.34       -1.39      6.41 o
  -9  11   6      422.68      432.00     23.97 o
  -8  11   6      445.30      478.54     23.97 o
  -5  11   6      302.29      273.69     18.95 o
  -4  11   6      347.14      392.42     21.74 o
  -3  11   6      274.76      243.31     17.00 o
  -2  11   6      138.61      129.60     13.10 o
  -3  12   6      910.46      883.23     37.63 o
  -3 -16   7       19.72       23.97      6.41 o
  -2 -16   7      629.02      608.14     24.81 o
  -1 -16   7      317.75      325.53     16.17 o
  -6 -15   7       14.52       20.07      7.53 o
  -5 -15   7      396.52      401.12     15.54 o
  -4 -15   7       13.54       11.13      4.10 o
  -3 -15   7      514.14      526.67     14.21 o
  -2 -15   7      274.69      301.26      9.52 o
  -1 -15   7      290.04      294.85      9.72 o
   0 -15   7      541.76      564.94     13.84 o
   1 -15   7      125.77      116.99      7.96 o
   2 -15   7      645.36      616.90     28.71 o
  -7 -14   7      139.94      160.59      9.57 o
  -6 -14   7       50.13       45.84      5.84 o
  -5 -14   7      327.70      376.07     12.43 o
  -4 -14   7     1222.91     1273.36     26.30 o
  -3 -14   7      168.15      179.12      7.00 o
  -2 -14   7       92.18      100.49      4.51 o
  -1 -14   7      515.64      511.49      9.28 o
   0 -14   7       29.77       28.75      2.26 o
   1 -14   7      497.75      477.96      9.17 o
   2 -14   7      320.80      318.85      8.22 o
   3 -14   7      739.79      677.27     42.64 o
   4 -14   7      352.15      342.70     24.39 o
  -8 -13   7       53.89       49.78      6.03 o
  -7 -13   7       58.29       60.79      5.50 o
  -6 -13   7      481.07      472.97     12.57 o
  -5 -13   7      435.14      455.01     13.53 o
  -4 -13   7       28.39       42.78      6.34 o
  -3 -13   7      329.15      346.38      7.50 o
  -2 -13   7      893.70      898.62     13.05 o
  -1 -13   7       63.28       65.33      3.10 o
   0 -13   7      378.81      372.76      6.73 o
   1 -13   7        6.72        5.73      1.87 o
   2 -13   7      751.95      768.78     14.12 o
   3 -13   7      366.58      384.17      8.76 o
   4 -13   7      586.53      554.86     41.67 o
   5 -13   7     1215.61     1298.21     36.23 o
  -9 -12   7      318.97      355.48     16.92 o
  -8 -12   7       33.31       36.74      4.75 o
  -7 -12   7      377.64      366.24     11.09 o
  -6 -12   7        6.52        2.21      3.20 o
  -5 -12   7      860.53      877.66     17.59 o
  -4 -12   7      870.99      853.05     19.42 o
  -3 -12   7      638.43      642.42     19.86 o
  -2 -12   7      623.09      598.64      9.75 o
  -1 -12   7      910.98      908.22     12.24 o
   0 -12   7        9.82        5.60      1.73 o
   1 -12   7      549.42      548.47      9.18 o
   2 -12   7      271.12      278.23      6.68 o
   3 -12   7      605.53      611.74     13.21 o
   4 -12   7      696.54      777.01     12.81 o
   5 -12   7      116.87      108.91      6.34 o
   6 -12   7      917.39      999.36     38.32 o
 -10 -11   7      246.09      229.04     10.00 o
  -9 -11   7      197.90      214.17     10.88 o
  -8 -11   7     1051.92     1113.02     25.15 o
  -7 -11   7      749.16      810.41     17.06 o
  -6 -11   7      104.13      104.60      7.20 o
  -5 -11   7     1541.74     1495.85     19.77 o
  -4 -11   7       25.89       28.35      2.33 o
  -3 -11   7     1329.85     1260.52     17.17 o
  -2 -11   7      521.22      488.91      8.72 o
  -1 -11   7     1016.13     1034.41     13.56 o
   0 -11   7      606.21      605.68      9.82 o
   1 -11   7      207.67      203.52      5.25 o
   2 -11   7      531.70      528.00     10.27 o
   3 -11   7      220.67      226.85      6.09 o
   4 -11   7      379.32      372.18      8.04 o
   5 -11   7      409.62      424.60     10.02 o
   6 -11   7      109.59      115.36      6.44 o
   7 -11   7      818.77      854.40     53.93 o
 -11 -10   7      116.17      116.92      8.27 o
 -10 -10   7      101.37       88.34      4.76 o
  -9 -10   7      619.36      584.21     11.59 o
  -8 -10   7      248.31      251.90      5.94 o
  -7 -10   7     1069.68     1078.36     15.38 o
  -6 -10   7     1468.81     1481.52     19.60 o
  -5 -10   7      380.59      356.83      6.95 o
  -4 -10   7     2145.97     2093.03     28.04 o
  -3 -10   7      141.80      158.44      4.53 o
  -2 -10   7     1980.93     1999.36     26.86 o
  -1 -10   7     1559.47     1543.43     22.91 o
   0 -10   7     1069.72     1020.04     16.24 o
   1 -10   7     1586.46     1519.90     20.69 o
   2 -10   7       93.30       91.83      4.30 o
   3 -10   7      511.04      524.15     10.82 o
   4 -10   7       58.89       59.09      3.56 o
   5 -10   7      137.09      141.63      6.06 o
   6 -10   7      504.49      484.80     19.35 o
   7 -10   7       12.08        3.03      3.67 o
 -12  -9   7       65.95       82.50      9.75 o
 -11  -9   7       11.20        2.25      2.72 o
 -10  -9   7      276.65      288.26      7.30 o
  -9  -9   7       83.65       86.80      4.39 o
  -8  -9   7     1021.94      967.78     15.32 o
  -7  -9   7     1526.86     1486.61     22.52 o
  -6  -9   7      375.13      370.70      7.30 o
  -5  -9   7     1946.57     1786.09     23.00 o
  -4  -9   7       27.85       24.44      2.24 o
  -3  -9   7     1220.12     1201.05     16.27 o
  -2  -9   7       11.60       12.83      1.99 o
  -1  -9   7     3061.66     3094.09     39.81 o
   0  -9   7     1519.26     1531.72     17.37 o
   1  -9   7      327.50      344.16      6.84 o
   2  -9   7     1357.81     1355.86     19.65 o
   3  -9   7      236.13      212.91      5.99 o
   4  -9   7      182.66      191.23      6.55 o
   5  -9   7       35.89       34.33      3.66 o
   6  -9   7      107.87       90.96      6.92 o
   7  -9   7      427.22      389.97     14.08 o
   8  -9   7      161.42      168.17     10.16 o
 -12  -8   7       62.09       73.33      5.56 o
 -11  -8   7      411.37      418.90      9.76 o
 -10  -8   7      291.38      299.86      6.99 o
  -9  -8   7      946.41      954.46     14.15 o
  -8  -8   7      191.41      200.24      5.16 o
  -7  -8   7     1084.03     1077.13     16.63 o
  -6  -8   7     1925.91     1823.35     23.15 o
  -5  -8   7      142.63      154.50      5.05 o
  -4  -8   7     1987.37     1871.98     28.09 o
  -3  -8   7      714.22      695.09     10.64 o
  -2  -8   7     1667.63     1588.93     20.56 o
  -1  -8   7      827.23      821.71     10.39 o
   0  -8   7      920.73      835.27     10.91 o
   1  -8   7     3663.39     3538.43     41.46 o
   2  -8   7      636.94      667.77     11.50 o
   3  -8   7      818.32      838.67     13.59 o
   4  -8   7      675.92      684.24     13.31 o
   5  -8   7      136.54      143.25      6.61 o
   6  -8   7      957.90     1038.22     47.24 o
   7  -8   7        6.18        9.29      4.35 o
   8  -8   7      388.13      355.58     14.15 o
 -12  -7   7      463.85      516.68     13.17 o
 -11  -7   7      422.07      445.04     10.20 o
 -10  -7   7      729.22      722.90     13.23 o
  -9  -7   7      173.23      191.35      5.01 o
  -8  -7   7     1018.44     1029.29     14.69 o
  -7  -7   7      304.11      280.75      6.05 o
  -6  -7   7      435.44      448.42      7.83 o
  -5  -7   7      907.27      875.44     12.47 o
  -4  -7   7       33.45       36.87      2.39 o
  -3  -7   7     1584.50     1563.22     20.13 o
  -2  -7   7      220.75      218.05      5.15 o
  -1  -7   7       84.44       84.92      3.09 o
   0  -7   7      932.12      877.48     11.00 o
   1  -7   7     1090.35     1003.21     13.99 o
   2  -7   7     2633.36     2566.90     33.92 o
   3  -7   7     1257.33     1179.21     19.67 o
   4  -7   7      880.96      841.64     15.44 o
   5  -7   7     1460.40     1441.04     27.13 o
   6  -7   7       48.34       43.14      5.42 o
   7  -7   7     1543.94     1528.56     35.87 o
   8  -7   7      462.33      484.41     16.83 o
   9  -7   7      412.84      409.78     15.95 o
 -13  -6   7       99.31      118.26      8.68 o
 -12  -6   7     1513.00     1601.85     28.17 o
 -11  -6   7      728.99      759.51     16.01 o
 -10  -6   7      175.76      194.12      7.82 o
  -9  -6   7      937.45      935.15     16.03 o
  -8  -6   7      110.47      116.87      4.30 o
  -7  -6   7      687.40      647.55     10.24 o
  -6  -6   7      368.53      363.66      6.50 o
  -5  -6   7      414.07      399.32      7.11 o
  -4  -6   7     1299.92     1246.96     16.22 o
  -3  -6   7      281.12      279.10      5.86 o
  -2  -6   7      654.57      652.94      9.39 o
  -1  -6   7     1992.34     2002.17     21.48 o
   0  -6   7      598.36      556.28      9.16 o
   1  -6   7     1751.49     1744.63     21.93 o
   2  -6   7      966.48      932.89     14.53 o
   3  -6   7     4427.07     4191.04     59.21 o
   4  -6   7     1545.81     1510.42     27.83 o
   5  -6   7      282.57      246.17     10.62 o
   6  -6   7     1301.19     1287.50     30.74 o
   7  -6   7      140.83      117.89      8.76 o
   8  -6   7     1639.75     1696.05     39.81 o
   9  -6   7      134.49      141.49     10.20 o
 -13  -5   7      610.49      650.17     17.66 o
 -12  -5   7      349.19      378.89     11.34 o
 -11  -5   7      465.60      499.52     12.46 o
 -10  -5   7     1271.90     1285.00     22.59 o
  -9  -5   7      110.41      129.11      5.34 o
  -8  -5   7      765.60      739.76     12.60 o
  -7  -5   7      113.21      112.92      4.11 o
  -6  -5   7     1401.00     1367.71     17.91 o
  -5  -5   7     1779.53     1769.35     20.70 o
  -4  -5   7       65.67       62.80      3.41 o
  -3  -5   7     4317.82     4344.56     50.95 o
  -2  -5   7     3695.66     3689.29     40.48 o
  -1  -5   7     1334.73     1327.41     14.39 o
   0  -5   7     1108.29     1085.99     12.07 o
   1  -5   7      335.68      346.72      6.14 o
   2  -5   7     2065.77     2041.58     30.55 o
   3  -5   7      329.36      354.52      9.92 o
   4  -5   7     2692.62     2582.44     54.29 o
   5  -5   7     2194.11     2120.62     46.02 o
   6  -5   7       67.48       73.89      6.69 o
   7  -5   7     1421.47     1379.11     33.60 o
   8  -5   7       16.88       17.46      4.75 o
   9  -5   7      607.92      636.57     20.59 o
 -13  -4   7       81.58       85.28      7.21 o
 -12  -4   7      187.65      191.68      9.32 o
 -11  -4   7      923.25      944.27     18.74 o
 -10  -4   7      120.30      152.40     11.00 o
  -9  -4   7      807.81      807.62     14.10 o
  -8  -4   7      774.58      714.37     12.69 o
  -7  -4   7      798.03      774.66     12.36 o
  -6  -4   7      583.01      564.32      8.42 o
  -5  -4   7      628.32      632.97      9.11 o
  -4  -4   7     5045.28     4977.79     56.96 o
  -3  -4   7     1674.15     1709.54     19.99 o
  -2  -4   7     1705.84     1764.83     20.50 o
  -1  -4   7     2515.39     2577.47     27.07 o
   0  -4   7      482.79      499.43      6.73 o
   1  -4   7      642.95      668.04      8.42 o
   2  -4   7      580.60      538.91     12.55 o
   3  -4   7      897.39      880.88     18.07 o
   4  -4   7     1749.08     1696.19     37.25 o
   5  -4   7      391.49      404.23     16.72 o
   6  -4   7      580.04      580.61     17.64 o
   7  -4   7      120.66      115.83     13.10 o
   8  -4   7      449.70      406.59     15.26 o
   9  -4   7      189.40      189.90     11.85 o
  10  -4   7      200.64      201.51     18.12 o
 -13  -3   7      229.44      220.33     10.56 o
 -12  -3   7       88.25       93.68      7.19 o
 -11  -3   7       64.07       56.43      5.48 o
 -10  -3   7     1209.21     1201.52     21.55 o
  -9  -3   7      315.77      324.93      9.23 o
  -8  -3   7     2242.29     2113.30     28.76 o
  -7  -3   7     1300.33     1265.14     18.62 o
  -6  -3   7     1081.05     1050.84     14.61 o
  -5  -3   7     3449.34     3424.35     37.00 o
  -4  -3   7      136.76      165.64      4.08 o
  -3  -3   7     3849.28     3820.85     41.02 o
  -2  -3   7     1951.27     1996.15     22.05 o
  -1  -3   7     2504.20     2620.21     30.59 o
   0  -3   7     5590.50     5768.47     57.69 o
   1  -3   7      833.75      822.79     12.01 o
   2  -3   7     1423.34     1401.94     26.01 o
   3  -3   7      294.74      278.69     10.35 o
   4  -3   7      504.71      489.95     15.17 o
   5  -3   7     1703.17     1708.39     38.63 o
   6  -3   7      261.55      280.48     11.80 o
   7  -3   7       89.71       89.49      7.69 o
   8  -3   7      200.92      198.73     15.75 o
   9  -3   7      286.42      311.60     20.62 o
  10  -3   7      458.68      457.36     25.92 o
 -13  -2   7       43.06       45.54      6.04 o
 -12  -2   7      743.28      739.44     18.96 o
 -11  -2   7       80.39       80.42      6.42 o
 -10  -2   7      560.39      530.22     14.26 o
  -9  -2   7     2234.98     2185.79     39.43 o
  -8  -2   7      446.23      440.88     10.37 o
  -7  -2   7      489.71      505.18      9.76 o
  -6  -2   7     4092.66     3942.92     45.57 o
  -5  -2   7      157.93      165.88      4.44 o
  -4  -2   7     1973.79     1986.09     22.43 o
  -3  -2   7       91.08      130.45      6.78 o
  -2  -2   7     2788.82     2819.75     29.01 o
  -1  -2   7      851.59      808.61     10.92 o
   0  -2   7     3053.68     3178.25     31.01 o
   1  -2   7     5333.12     5496.27     69.62 o
   2  -2   7       59.09       54.10      9.20 o
   3  -2   7     1852.57     1916.46     41.58 o
   4  -2   7     1093.44     1084.64     26.01 o
   5  -2   7      983.20     1026.40     25.42 o
   6  -2   7     1110.21     1119.72     28.48 o
   7  -2   7      211.85      202.34     16.17 o
   8  -2   7      272.17      282.05     19.23 o
   9  -2   7      259.61      263.38     19.23 o
  10  -2   7      233.01      239.13     19.79 o
 -14  -1   7       50.23       45.71     11.15 o
 -13  -1   7      443.43      448.01     18.13 o
 -12  -1   7      405.98      364.70     15.96 o
 -11  -1   7      346.43      313.38     11.32 o
 -10  -1   7      351.88      350.05     11.26 o
  -9  -1   7      109.23       93.32      6.52 o
  -8  -1   7     2038.77     1960.55     31.05 o
  -7  -1   7     1744.64     1623.40     25.63 o
  -6  -1   7      163.77      164.18      5.17 o
  -5  -1   7     2288.03     2384.85     28.26 o
  -4  -1   7      325.80      358.25      6.58 o
  -3  -1   7     1864.92     1930.52     21.84 o
  -2  -1   7      697.89      689.03      8.52 o
  -1  -1   7      401.76      438.46      6.76 o
   0  -1   7     4019.80     4134.16     42.11 o
   1  -1   7      206.40      246.83      7.08 o
   2  -1   7     2968.87     3029.35     60.60 o
   3  -1   7     1492.41     1516.28     39.44 o
   4  -1   7      385.27      407.70     13.69 o
   5  -1   7      968.74      984.18     24.93 o
   6  -1   7      558.95      541.81     24.53 o
   7  -1   7     2015.33     2044.61     66.33 o
   8  -1   7      263.35      260.87     18.39 o
   9  -1   7      459.80      425.87     24.81 o
  10  -1   7      277.88      289.02     21.46 o
 -14   0   7      818.07      831.95     37.90 o
 -13   0   7      260.19      251.26     13.89 o
 -12   0   7      235.13      234.04     12.81 o
 -11   0   7      859.64      796.18     23.94 o
 -10   0   7        1.83        0.05      3.13 o
  -9   0   7      339.01      342.99     10.83 o
  -8   0   7      394.09      392.37     11.26 o
  -7   0   7     2321.24     2183.23     33.12 o
  -6   0   7     1443.55     1487.13     23.58 o
  -5   0   7      994.28     1085.84     16.17 o
  -4   0   7     3035.94     3443.81     38.90 o
  -3   0   7       37.49       32.60      2.47 o
  -2   0   7     2074.47     2188.56     29.94 o
  -1   0   7     5429.71     5763.84     67.02 o
   0   0   7      215.12      293.42      8.55 o
   1   0   7     2804.05     2818.24     49.15 o
   2   0   7      667.20      664.64     17.64 o
   3   0   7      241.30      250.42     19.51 o
   4   0   7     2339.96     2277.06     68.84 o
   5   0   7      798.50      798.78     30.66 o
   6   0   7      971.50     1012.00     37.35 o
   7   0   7       58.84       40.41      9.48 o
   8   0   7     3310.38     3212.13     97.55 o
   9   0   7     1302.21     1333.07     49.89 o
  10   0   7       19.65       12.26      9.20 o
 -14   1   7       47.94       35.40     11.43 o
 -13   1   7      440.61      426.87     18.03 o
 -12   1   7      429.65      410.33     19.23 o
 -11   1   7      380.07      342.43     14.58 o
 -10   1   7      323.60      314.36     13.59 o
  -9   1   7      110.42      113.12     10.73 o
  -8   1   7     2112.93     2050.43     41.58 o
  -7   1   7     1676.71     1607.97     29.76 o
  -6   1   7      177.71      172.14      5.87 o
  -5   1   7     2150.17     2235.44     34.23 o
  -4   1   7      325.86      357.97      7.22 o
  -3   1   7     1875.19     1908.03     32.77 o
  -2   1   7      706.62      705.00     10.54 o
  -1   1   7      392.49      422.41     17.84 o
   0   1   7     4072.55     4136.02     70.16 o
   1   1   7      211.70      244.35      6.55 o
   2   1   7     2855.62     2889.94     85.56 o
   3   1   7     1513.06     1473.82     47.38 o
   4   1   7      415.22      460.71     20.62 o
   5   1   7      946.65      942.60     35.40 o
   6   1   7      544.57      536.24     25.08 o
   7   1   7     2084.14     2099.24     67.17 o
   8   1   7      252.20      222.41     18.39 o
   9   1   7      486.54      451.23     25.64 o
  10   1   7      267.50      282.05     22.02 o
 -13   2   7       49.88       55.83      8.07 o
 -12   2   7      773.71      762.72     24.14 o
 -11   2   7      105.75      105.06      9.16 o
 -10   2   7      576.92      507.07     17.83 o
  -9   2   7     2288.21     2198.48     49.25 o
  -8   2   7      440.96      427.48     14.78 o
  -7   2   7      520.46      536.90     15.86 o
  -6   2   7     4047.88     3833.34     79.39 o
  -5   2   7      146.72      141.38      5.38 o
  -4   2   7     1956.51     1948.59     29.47 o
  -3   2   7      110.72      139.35      7.11 o
  -2   2   7     2692.28     2708.65     41.35 o
  -1   2   7      827.31      808.70     16.73 o
   0   2   7     3037.72     3161.62     54.63 o
   1   2   7     5234.12     5415.68     91.17 o
   2   2   7       59.57       52.95      6.97 o
   3   2   7     1986.48     2001.14     59.64 o
   4   2   7     1076.29     1048.51     37.63 o
   5   2   7      943.42      962.66     36.51 o
   6   2   7     1162.77     1188.14     41.81 o
   7   2   7      212.19      198.72     16.72 o
   8   2   7      285.84      301.56     20.35 o
   9   2   7      230.95      224.36     19.51 o
  10   2   7      252.62      269.23     21.46 o
 -13   3   7      260.09      238.42     13.84 o
 -12   3   7       82.68       85.06      8.97 o
 -11   3   7       77.78       66.63      7.77 o
 -10   3   7     1203.18     1185.64     31.23 o
  -9   3   7      307.07      315.95     13.38 o
  -8   3   7     2094.58     1947.05     45.90 o
  -7   3   7     1201.81     1181.02     29.66 o
  -6   3   7     1107.16     1072.77     25.82 o
  -5   3   7     3434.44     3413.81     69.75 o
  -4   3   7      136.42      152.92      5.64 o
  -3   3   7     3936.14     3817.76     65.42 o
  -2   3   7     2071.78     2131.50     31.46 o
  -1   3   7     2486.37     2657.71     45.88 o
   0   3   7     5527.26     5774.49     96.04 o
   1   3   7      810.43      809.33     16.75 o
   2   3   7     1505.77     1483.85     45.43 o
   3   3   7      251.23      226.87     14.77 o
   4   3   7      513.73      532.06     22.85 o
   5   3   7     1775.09     1773.43     56.02 o
   6   3   7      254.47      280.66     18.12 o
   7   3   7      102.68      103.12     13.66 o
   8   3   7      200.31      160.54     16.72 o
   9   3   7      302.88      341.70     23.13 o
  10   3   7      443.53      434.79     27.31 o
 -13   4   7       71.95       76.37     13.66 o
 -12   4   7      180.27      180.34     12.06 o
 -11   4   7      914.44      965.71     27.79 o
 -10   4   7      112.21      114.09      9.44 o
  -9   4   7      858.02      838.18     23.55 o
  -8   4   7      821.06      774.69     21.28 o
  -7   4   7      785.41      731.78     20.79 o
  -6   4   7      565.89      527.95     16.05 o
  -5   4   7      656.29      639.16     14.90 o
  -4   4   7     5100.82     5051.33     84.61 o
  -3   4   7     1709.87     1744.54     31.72 o
  -2   4   7     1689.23     1737.61     32.12 o
  -1   4   7     2412.97     2509.44     98.80 o
   0   4   7      493.22      514.08     15.59 o
   1   4   7      748.72      776.43     19.87 o
   2   4   7      563.90      574.70     22.58 o
   3   4   7      882.75      875.15     31.77 o
   4   4   7     1674.15     1646.62     53.51 o
   5   4   7      371.05      394.93     20.62 o
   6   4   7      574.16      574.70     26.76 o
   7   4   7      119.06      117.89     14.21 o
   8   4   7      398.24      380.44     23.41 o
   9   4   7      190.53      186.46     18.67 o
  10   4   7      218.11      214.05     20.90 o
 -13   5   7      580.44      591.70     32.61 o
 -12   5   7      345.08      372.72     16.93 o
 -11   5   7      445.11      481.08     22.16 o
 -10   5   7     1238.14     1251.64     33.11 o
  -9   5   7      116.81      124.44      9.36 o
  -8   5   7      729.62      687.48     20.69 o
  -7   5   7      147.50      149.38      8.56 o
  -6   5   7     1385.37     1357.79     31.93 o
  -5   5   7     1840.78     1838.76     33.76 o
  -4   5   7       67.63       59.08      5.32 o
  -3   5   7     4428.34     4540.70     75.09 o
  -2   5   7     3797.53     3885.31     64.21 o
  -1   5   7     1456.96     1421.70     51.00 o
   0   5   7     1098.89     1028.44     42.09 o
   1   5   7      346.23      375.70     16.72 o
   2   5   7     1969.59     1999.46     61.32 o
   3   5   7      324.08      341.98     18.12 o
   4   5   7     2705.53     2696.24     78.87 o
   5   5   7     2186.02     2162.79     67.17 o
   6   5   7       69.38       80.27     11.15 o
   7   5   7     1468.55     1433.96     50.45 o
   8   5   7       18.10       21.74      9.48 o
   9   5   7      567.54      617.06     32.05 o
 -13   6   7       93.03      110.65     16.17 o
 -12   6   7     1491.59     1619.12     41.88 o
 -11   6   7      708.65      727.47     23.93 o
 -10   6   7      165.92      168.50     11.23 o
  -9   6   7      945.08      940.36     26.11 o
  -8   6   7      126.54      125.24      8.76 o
  -7   6   7      715.32      654.65     19.01 o
  -6   6   7      429.11      422.25     11.57 o
  -5   6   7      374.99      350.01     10.75 o
  -4   6   7     1201.38     1159.33     24.05 o
  -3   6   7      257.66      270.49     10.00 o
  -2   6   7      648.52      668.07     29.82 o
  -1   6   7     2043.85     1996.12     71.07 o
   0   6   7      625.57      554.63     26.48 o
 -12   7   7      483.72      558.26     28.99 o
 -11   7   7      419.93      455.97     25.08 o
 -10   7   7      681.36      677.82     31.22 o
  -9   7   7      174.57      175.03     14.49 o
  -8   7   7     1056.65     1080.28     39.02 o
  -7   7   7      344.34      310.63     12.65 o
  -6   7   7      417.00      410.00     14.86 o
  -5   7   7      877.59      859.69     23.62 o
  -4   7   7       36.13       41.00      4.68 o
  -3   7   7     1528.92     1529.28     57.97 o
  -2   7   7      189.63      180.88     14.77 o
  -1   7   7      106.62      119.57     11.71 o
   0   7   7      944.34      892.71     37.35 o
 -11   8   7      415.18      450.39     24.53 o
 -10   8   7      307.68      321.91     19.51 o
  -9   8   7      966.94     1025.59     28.97 o
  -8   8   7      181.40      188.01     10.83 o
  -7   8   7     1148.27     1173.54     30.35 o
  -6   8   7     1974.18     1901.55     69.40 o
  -5   8   7      125.75      142.63      8.37 o
  -4   8   7     1831.17     1692.33     66.61 o
  -3   8   7      679.29      631.56     30.66 o
  -2   8   7     1668.59     1609.83     59.64 o
  -1   8   7      716.22      680.61     33.72 o
   0   8   7      909.17      826.37     36.23 o
 -11   9   7       16.85       15.05      7.53 o
 -10   9   7      301.01      335.85     20.07 o
  -9   9   7       82.25       88.68      8.71 o
  -8   9   7     1016.46     1017.48     28.57 o
  -7   9   7     1525.14     1504.54     38.25 o
  -6   9   7      410.54      417.00     14.66 o
  -5   9   7     1968.98     1881.29     67.73 o
  -4   9   7       29.17       31.22      8.36 o
  -3   9   7     1140.87     1125.43     47.10 o
  -2   9   7       14.53       14.49      6.69 o
  -1   9   7     3083.07     3002.82    105.63 o
 -11  10   7      140.13      143.81     15.05 o
 -10  10   7       95.06       93.37     12.54 o
  -9  10   7      588.28      567.45     27.59 o
  -8  10   7      243.86      253.63     16.72 o
  -7  10   7     1015.85     1036.80     45.43 o
  -6  10   7     1415.25     1447.90     57.69 o
  -5  10   7      402.97      366.78     22.30 o
  -4  10   7     2241.29     2171.71     76.65 o
  -3  10   7      160.73      182.28     15.33 o
  -2  10   7     1992.03     2001.14     73.02 o
  -1  10   7     1666.24     1648.57     59.92 o
  -6  11   7      113.75      113.16     14.21 o
  -5  11   7     1600.58     1562.73     58.81 o
  -4  11   7       25.48       23.41      8.36 o
  -3  11   7     1381.27     1339.76     51.28 o
  -2  11   7      539.75      517.56     26.76 o
  -4  12   7      907.09      884.35     38.74 o
  -3  12   7      637.71      636.57     31.49 o
  -4 -15   8      370.96      420.33     13.39 o
  -3 -15   8       89.94       99.39      8.50 o
  -2 -15   8      487.66      516.76     21.88 o
  -1 -15   8      138.16      138.80     11.43 o
   0 -15   8      212.38      218.81     11.18 o
  -7 -14   8       26.48       28.15      8.08 o
  -6 -14   8      478.35      512.17     15.48 o
  -5 -14   8      392.48      406.52     13.30 o
  -4 -14   8      132.24      131.91      8.11 o
  -3 -14   8      397.90      431.81     13.09 o
  -2 -14   8      128.85      117.49      5.83 o
  -1 -14   8      103.12      118.32      4.71 o
   0 -14   8      444.24      468.65      8.70 o
   1 -14   8      516.08      485.25     11.13 o
   2 -14   8      633.89      631.62     19.65 o
   3 -14   8       76.91       80.27      8.64 o
  -8 -13   8      150.13      153.13     17.14 o
  -7 -13   8      455.28      492.83     15.21 o
  -6 -13   8       48.16       43.04      5.54 o
  -5 -13   8      662.07      672.70     18.62 o
  -4 -13   8      428.10      430.80     13.07 o
  -3 -13   8      100.58       97.02      4.16 o
  -2 -13   8      417.67      435.29      8.25 o
  -1 -13   8      208.76      221.80      5.84 o
   0 -13   8      157.04      143.25      6.13 o
   1 -13   8      448.85      462.20      8.66 o
   2 -13   8       67.56       67.27      4.11 o
   3 -13   8     1502.26     1563.79     33.98 o
   4 -13   8      269.09      259.48     14.21 o
  -9 -12   8      125.65      134.87      9.64 o
  -8 -12   8      232.13      230.20     13.19 o
  -7 -12   8       79.36       72.40      6.59 o
  -6 -12   8      953.92      973.10     22.51 o
  -5 -12   8      478.70      461.38      8.84 o
  -4 -12   8       50.01       58.88      3.35 o
  -3 -12   8      337.68      324.35      7.39 o
  -2 -12   8       71.84       81.37      3.87 o
  -1 -12   8      546.05      503.24      9.12 o
   0 -12   8      377.56      397.70      8.72 o
   1 -12   8      341.70      333.38     10.18 o
   2 -12   8     1068.85     1086.65     25.32 o
   3 -12   8       52.51       49.40      3.94 o
   4 -12   8      923.07      935.15     31.29 o
   5 -12   8      341.58      370.13     17.84 o
 -10 -11   8      302.17      338.67     16.54 o
  -9 -11   8      422.20      481.40     16.21 o
  -8 -11   8       20.98       25.26      3.12 o
  -7 -11   8      781.06      836.86     13.95 o
  -6 -11   8      446.89      436.89      8.68 o
  -5 -11   8      613.33      634.60     11.37 o
  -4 -11   8      895.79      915.41     14.83 o
  -3 -11   8      100.99       99.63      4.36 o
  -2 -11   8     1396.61     1316.20     18.08 o
  -1 -11   8      293.74      265.52      5.96 o
   0 -11   8      541.46      510.17     10.19 o
   1 -11   8      599.55      621.40     13.76 o
   2 -11   8       94.17       82.11      4.84 o
   3 -11   8      852.24      849.80     15.83 o
   4 -11   8        9.75       13.92      3.23 o
   5 -11   8      600.12      590.79     17.03 o
   6 -11   8      489.53      538.23     20.21 o
 -11 -10   8      259.14      244.99     13.94 o
 -10 -10   8      248.79      239.31      7.63 o
  -9 -10   8      147.34      142.69      4.93 o
  -8 -10   8     1055.70     1061.23     19.00 o
  -7 -10   8      400.61      401.51      8.02 o
  -6 -10   8      616.96      604.98     11.09 o
  -5 -10   8      862.92      873.27     14.22 o
  -4 -10   8      732.72      687.92     12.07 o
  -3 -10   8     1158.27     1184.33     18.12 o
  -2 -10   8      333.98      336.45      7.78 o
  -1 -10   8     2177.90     2167.16     28.93 o
   0 -10   8      607.30      557.52     10.49 o
   1 -10   8       23.77       36.05      3.37 o
   2 -10   8      590.18      579.63     12.11 o
   3 -10   8       49.69       36.61      3.78 o
   4 -10   8      328.15      307.33     13.09 o
   5 -10   8      183.24      206.15      8.12 o
   6 -10   8      401.71      417.04     14.66 o
 -11  -9   8       53.49       44.14      4.38 o
 -10  -9   8      147.75      138.79      4.95 o
  -9  -9   8      917.03      962.27     15.79 o
  -8  -9   8       71.52       73.46      3.93 o
  -7  -9   8     1009.05      974.56     15.45 o
  -6  -9   8      644.49      590.94     10.88 o
  -5  -9   8      346.32      337.77      7.61 o
  -4  -9   8      474.17      466.56      9.27 o
  -3  -9   8      684.20      643.17     11.53 o
  -2  -9   8     3436.86     3286.44     43.16 o
  -1  -9   8      161.46      168.96      5.19 o
   0  -9   8     1316.05     1283.76     17.71 o
   1  -9   8      854.10      880.87     16.02 o
   2  -9   8       45.83       50.34      4.48 o
   3  -9   8      541.82      542.92     13.14 o
   4  -9   8       65.76       47.91      4.34 o
   5  -9   8      170.65      147.57      8.81 o
   6  -9   8      499.06      540.12     17.42 o
   7  -9   8      111.22      104.65      8.57 o
 -12  -8   8       59.30       55.75      5.14 o
 -11  -8   8      201.68      226.25      7.40 o
 -10  -8   8      383.47      397.09      9.31 o
  -9  -8   8      311.36      330.07      7.26 o
  -8  -8   8     1162.23     1166.47     18.09 o
  -7  -8   8      103.50      100.94      4.34 o
  -6  -8   8      883.00      848.45     12.67 o
  -5  -8   8      188.00      177.03      5.49 o
  -4  -8   8      923.12      936.96     18.22 o
  -3  -8   8     1931.78     1820.94     25.61 o
  -2  -8   8      229.67      219.64      6.19 o
  -1  -8   8     2607.62     2474.90     30.52 o
   0  -8   8     1502.96     1380.27     18.71 o
   1  -8   8      217.93      201.97      8.10 o
   2  -8   8      903.86      907.14     18.77 o
   3  -8   8        0.28       -1.16      2.48 o
   4  -8   8      301.48      327.40     12.20 o
   5  -8   8      296.51      334.66     12.77 o
   6  -8   8      846.44      806.49     25.64 o
   7  -8   8     1039.22     1064.20     27.98 o
   8  -8   8        6.78        7.80      5.57 o
 -12  -7   8      439.77      448.09     13.87 o
 -11  -7   8      147.59      174.69      6.85 o
 -10  -7   8      907.41      872.28     15.42 o
  -9  -7   8      282.47      292.49      7.73 o
  -8  -7   8       57.39       62.02      3.44 o
  -7  -7   8      852.95      822.84     13.57 o
  -6  -7   8      466.98      463.33      8.42 o
  -5  -7   8      304.88      309.92      7.12 o
  -4  -7   8      785.80      767.21     12.81 o
  -3  -7   8       15.24       12.71      2.19 o
  -2  -7   8      761.45      728.12     12.56 o
  -1  -7   8      785.00      742.07     11.55 o
   0  -7   8      792.26      748.72     11.72 o
   1  -7   8     2576.16     2470.15     42.58 o
   2  -7   8      501.54      414.21     11.15 o
   3  -7   8      986.20      909.29     23.06 o
   4  -7   8      351.57      349.81     12.70 o
   5  -7   8      606.93      607.44     18.22 o
   6  -7   8      709.24      732.05     21.08 o
   7  -7   8      307.08      299.32     13.16 o
   8  -7   8      451.31      452.32     16.54 o
 -13  -6   8      857.33      892.99     36.51 o
 -12  -6   8       20.62       25.78      4.39 o
 -11  -6   8      752.76      777.55     16.57 o
 -10  -6   8      220.15      218.10      7.09 o
  -9  -6   8      381.73      386.71      8.07 o
  -8  -6   8      247.44      250.89      6.86 o
  -7  -6   8      216.76      215.81      5.56 o
  -6  -6   8     1558.25     1501.86     21.47 o
  -5  -6   8      336.63      339.23      6.89 o
  -4  -6   8      800.97      765.93     12.83 o
  -3  -6   8      401.43      372.39      9.06 o
  -2  -6   8      334.05      318.65      8.84 o
  -1  -6   8     1575.96     1525.11     25.02 o
   0  -6   8     2408.85     2331.82     31.45 o
   1  -6   8     1315.96     1334.78     25.26 o
   2  -6   8     2773.91     2660.69     55.28 o
   3  -6   8       13.32       15.96      4.15 o
   4  -6   8     1809.76     1698.81     38.13 o
   5  -6   8      759.72      760.37     21.18 o
   6  -6   8      650.60      627.77     19.21 o
   7  -6   8      678.46      680.11     20.79 o
   8  -6   8       72.57       79.67      7.85 o
 -13  -5   8      122.80      143.56     11.33 o
 -12  -5   8     1087.49     1130.00     24.72 o
 -11  -5   8      282.19      281.13     10.14 o
 -10  -5   8      151.89      147.97      8.13 o
  -9  -5   8     1132.74     1108.17     20.36 o
  -8  -5   8      287.02      275.88      6.59 o
  -7  -5   8     1279.58     1236.57     19.03 o
  -6  -5   8      144.76      132.70      4.49 o
  -5  -5   8     1737.71     1777.36     22.87 o
  -4  -5   8     3251.30     3199.19     38.02 o
  -3  -5   8      372.46      355.95     10.09 o
  -2  -5   8     1426.88     1374.90     19.20 o
  -1  -5   8     1587.75     1576.50     22.60 o
   0  -5   8     1773.73     1709.20     30.91 o
   1  -5   8      936.28      922.84     19.12 o
   2  -5   8      664.03      629.81     17.73 o
   3  -5   8     3178.26     3007.69     62.08 o
   4  -5   8      446.86      450.86     14.78 o
   5  -5   8      986.15      983.65     25.42 o
   6  -5   8      861.87      825.11     22.95 o
   7  -5   8      184.73      183.83     10.59 o
   8  -5   8      396.71      406.68     15.76 o
   9  -5   8      181.28      166.24     11.30 o
 -13  -4   8      178.69      186.33     10.07 o
 -12  -4   8      381.43      382.41     13.02 o
 -11  -4   8      245.02      257.31      9.22 o
 -10  -4   8     1018.36     1023.05     19.36 o
  -9  -4   8       59.04       56.20      4.51 o
  -8  -4   8     1360.01     1338.81     22.86 o
  -7  -4   8       49.18       40.89      2.92 o
  -6  -4   8     1947.76     1901.41     26.67 o
  -5  -4   8     1170.55     1116.60     18.36 o
  -4  -4   8      950.56      967.39     13.93 o
  -3  -4   8     5771.29     5762.07     72.44 o
  -2  -4   8      749.45      748.64     11.55 o
  -1  -4   8      973.03      965.93     15.21 o
   0  -4   8      344.84      341.55      8.32 o
   1  -4   8      982.37      979.52     17.47 o
   2  -4   8     1740.71     1757.66     38.63 o
   3  -4   8       38.67       51.27      5.40 o
   4  -4   8     1166.83     1167.07     28.18 o
   5  -4   8      423.30      430.37     14.78 o
   6  -4   8       25.29       20.45      4.55 o
   7  -4   8      399.15      379.49     14.97 o
   8  -4   8       86.90       88.03      8.37 o
   9  -4   8      590.25      581.67     29.54 o
 -13  -3   8       43.55       33.15      5.52 o
 -12  -3   8      231.95      223.65     10.28 o
 -11  -3   8      567.95      565.92     15.70 o
 -10  -3   8      248.70      251.21      8.69 o
  -9  -3   8     1827.54     1817.18     29.47 o
  -8  -3   8      383.49      372.12      9.73 o
  -7  -3   8     1917.79     1760.07     28.22 o
  -6  -3   8      427.80      417.09      8.77 o
  -5  -3   8     2164.48     2154.95     29.12 o
  -4  -3   8     3796.70     3693.54     42.97 o
  -3  -3   8      948.79     1104.03     25.63 o
  -2  -3   8     4922.25     5098.86     64.38 o
  -1  -3   8        0.46        5.52      1.83 o
   0  -3   8     2042.87     2119.52     32.74 o
   1  -3   8     1183.57     1182.57     20.26 o
   2  -3   8      509.04      510.48     15.47 o
   3  -3   8     2307.54     2215.71     58.81 o
   4  -3   8      523.49      530.22     16.46 o
   5  -3   8      792.19      768.07     21.38 o
   6  -3   8      239.50      257.76     11.89 o
   7  -3   8       95.93      102.01     13.38 o
   8  -3   8      468.25      482.17     25.36 o
   9  -3   8      118.71      119.57     15.61 o
 -13  -2   8      279.78      287.37     14.88 o
 -12  -2   8       31.38       26.08      4.97 o
 -11  -2   8      358.68      370.91     12.82 o
 -10  -2   8      480.87      502.29     14.10 o
  -9  -2   8      817.34      816.50     16.22 o
  -8  -2   8     2134.99     2010.46     31.67 o
  -7  -2   8      640.28      593.77     13.59 o
  -6  -2   8     1648.44     1618.05     25.80 o
  -5  -2   8     1492.07     1464.65     21.10 o
  -4  -2   8      312.50      340.82      7.50 o
  -3  -2   8     3122.00     3202.86     41.44 o
  -2  -2   8      997.77     1057.84     16.55 o
  -1  -2   8     1923.70     1918.38     29.76 o
   0  -2   8      575.16      565.98     11.61 o
   1  -2   8     1113.58     1156.44     19.87 o
   2  -2   8     1245.86     1312.71     31.22 o
   3  -2   8       36.24       34.79      4.73 o
   4  -2   8     3306.45     3230.11     67.60 o
   5  -2   8      878.66      845.88     34.28 o
   6  -2   8      450.54      427.54     23.13 o
   7  -2   8     1192.60     1242.49     45.71 o
   8  -2   8      285.52      299.61     20.35 o
   9  -2   8      492.31      530.94     28.43 o
 -13  -1   8       58.81       43.41      7.57 o
 -12  -1   8      660.27      658.58     22.36 o
 -11  -1   8        4.49        5.03      3.76 o
 -10  -1   8      566.73      558.34     16.18 o
  -9  -1   8      297.73      274.26      9.92 o
  -8  -1   8      340.30      324.04      8.98 o
  -7  -1   8     1310.48     1293.90     21.58 o
  -6  -1   8      594.89      592.26     11.98 o
  -5  -1   8      390.63      379.53      9.06 o
  -4  -1   8      779.46      768.84     13.55 o
  -3  -1   8     1524.11     1579.91     34.44 o
  -2  -1   8     2884.03     3019.27     45.20 o
  -1  -1   8     1652.15     1691.23     27.18 o
   0  -1   8     2223.99     2256.80     34.50 o
   1  -1   8     1915.15     1905.16     30.45 o
   2  -1   8      171.61      144.70      8.05 o
   3  -1   8     1196.61     1166.68     40.41 o
   4  -1   8      592.69      586.68     25.36 o
   5  -1   8     1875.97     1872.09     59.64 o
   6  -1   8      551.63      571.35     27.03 o
   7  -1   8      321.69      329.99     21.18 o
   8  -1   8     1408.10     1347.28     50.17 o
   9  -1   8      173.70      158.86     17.84 o
 -13   0   8      565.75      594.22     21.57 o
 -12   0   8       42.58       57.21      7.59 o
 -11   0   8      981.03      955.57     27.39 o
 -10   0   8      208.28      197.49     11.03 o
  -9   0   8       22.88       17.94      3.72 o
  -8   0   8     1204.63     1090.29     22.36 o
  -7   0   8        0.55        3.07      2.35 o
  -6   0   8      682.94      675.55     17.22 o
  -5   0   8     1097.57     1173.71     19.61 o
  -4   0   8       23.48       34.81      3.02 o
  -3   0   8      891.64      924.08     16.56 o
  -2   0   8       24.85       36.73      4.60 o
  -1   0   8     6953.91     7232.97    120.42 o
   0   0   8     4162.56     4473.03     76.26 o
   1   0   8      181.43      173.28      6.91 o
   2   0   8     1445.15     1424.76     45.99 o
   3   0   8      409.44      385.73     19.23 o
   4   0   8     1677.50     1743.89     56.02 o
   5   0   8       27.27       41.25      8.36 o
   6   0   8     1049.39     1118.46     41.53 o
   7   0   8     1096.98     1112.61     42.64 o
   8   0   8      154.38      144.65     16.72 o
   9   0   8      760.62      718.79     34.00 o
 -13   1   8       59.44       50.39      7.78 o
 -12   1   8      666.36      673.94     22.56 o
 -11   1   8        4.26        7.68      4.75 o
 -10   1   8      555.94      557.75     18.82 o
  -9   1   8      319.75      294.05     12.61 o
  -8   1   8      337.79      307.66     12.51 o
  -7   1   8     1290.80     1239.56     30.64 o
  -6   1   8      567.45      577.90     11.98 o
  -5   1   8      422.56      417.65     11.71 o
  -4   1   8      700.56      662.30     12.01 o
  -3   1   8     1524.91     1563.40     30.20 o
  -2   1   8     2865.21     3025.84     52.95 o
  -1   1   8     1636.90     1702.45     35.63 o
   0   1   8     2127.63     2195.94     40.11 o
   1   1   8     1958.14     1981.30     35.64 o
   2   1   8      185.30      159.14     12.26 o
   3   1   8     1256.89     1217.96     40.69 o
   4   1   8      593.01      587.24     25.36 o
   5   1   8     1880.68     1823.32     59.37 o
   6   1   8      578.99      597.83     27.31 o
   7   1   8      336.13      331.66     21.18 o
   8   1   8     1378.51     1392.16     50.73 o
   9   1   8      167.00      170.01     18.12 o
 -13   2   8      285.44      287.17     17.28 o
 -12   2   8       26.97       23.44      6.29 o
 -11   2   8      384.99      392.49     15.96 o
 -10   2   8      512.44      491.11     17.64 o
  -9   2   8      816.78      808.53     23.35 o
  -8   2   8     2077.86     2002.61     45.41 o
  -7   2   8      634.20      607.37     17.83 o
  -6   2   8     1648.68     1623.63     36.75 o
  -5   2   8     1540.64     1471.29     33.50 o
  -4   2   8      325.80      349.28      8.70 o
  -3   2   8     3132.62     3211.68     61.07 o
  -2   2   8     1003.96     1078.86     21.57 o
  -1   2   8     1829.49     1823.50     34.32 o
   0   2   8      571.91      570.63     13.26 o
   1   2   8     1110.05     1170.77     23.02 o
   2   2   8     1320.38     1322.48     43.48 o
   3   2   8       36.99       29.54      6.97 o
   4   2   8     3371.39     3387.72     96.71 o
   5   2   8      963.55      979.66     35.67 o
   6   2   8      482.54      508.09     24.81 o
   7   2   8     1207.32     1274.54     46.82 o
   8   2   8      289.16      283.73     20.90 o
   9   2   8      505.04      560.76     29.82 o
 -13   3   8       44.40       17.56     10.59 o
 -12   3   8      247.58      259.34     13.87 o
 -11   3   8      588.93      589.79     20.20 o
 -10   3   8      238.53      224.06     11.98 o
  -9   3   8     1835.49     1776.53     42.27 o
  -8   3   8      385.19      370.40     13.98 o
  -7   3   8     1944.57     1812.94     40.59 o
  -6   3   8      422.96      410.90     19.51 o
  -5   3   8     2191.75     2102.58     39.38 o
  -4   3   8     3757.54     3603.11     63.46 o
  -3   3   8      949.99     1035.14     25.56 o
  -2   3   8     4622.83     4812.02     84.21 o
  -1   3   8        0.25        3.25      2.29 o
   0   3   8     1951.45     2063.86     37.79 o
   1   3   8     1178.49     1194.17     30.00 o
   2   3   8      512.21      518.96     22.30 o
   3   3   8     2427.69     2345.34     69.12 o
   4   3   8      541.26      513.66     24.25 o
   5   3   8      731.51      733.29     31.22 o
   6   3   8      245.14      243.31     18.12 o
   7   3   8       89.31       76.92     11.98 o
   8   3   8      445.50      486.91     26.76 o
   9   3   8      110.03       91.70     14.21 o
 -13   4   8      185.22      166.95     19.23 o
 -12   4   8      388.13      381.23     17.03 o
 -11   4   8      228.68      223.17     15.47 o
 -10   4   8     1018.48      990.85     28.08 o
  -9   4   8       51.49       46.43      6.29 o
  -8   4   8     1355.16     1345.03     34.28 o
  -7   4   8       51.68       37.35      5.29 o
  -6   4   8     2005.98     1952.53     42.67 o
  -5   4   8     1211.90     1147.62     23.36 o
  -4   4   8      993.36      993.67     20.65 o
  -3   4   8     5901.05     5821.99     97.41 o
  -2   4   8      732.08      733.25     20.09 o
  -1   4   8      915.46      889.92     38.74 o
   0   4   8      284.97      291.52     12.26 o
   1   4   8      986.97      990.98     33.86 o
   2   4   8     1748.50     1746.67     54.91 o
   3   4   8       38.70       46.82      8.08 o
   4   4   8     1119.99     1114.00     40.69 o
   5   4   8      444.37      401.34     21.74 o
   6   4   8       13.91       12.26      7.80 o
   7   4   8      388.25      376.26     23.13 o
   8   4   8       84.68       66.33     12.26 o
   9   4   8      588.53      622.08     32.61 o
 -13   5   8      117.22      115.11     16.44 o
 -12   5   8     1046.35     1050.06     31.63 o
 -11   5   8      303.67      282.99     14.35 o
 -10   5   8      144.10      125.03     10.03 o
  -9   5   8     1172.39     1166.96     30.15 o
  -8   5   8      297.95      274.00     12.18 o
  -7   5   8     1367.95     1332.32     31.33 o
  -6   5   8      152.16      146.17      7.21 o
  -5   5   8     1752.65     1801.23     34.11 o
  -4   5   8     3225.90     3215.03     56.40 o
  -3   5   8      385.16      391.50     17.30 o
  -2   5   8     1604.10     1495.28     54.07 o
  -1   5   8     1498.72     1428.94     57.41 o
   0   5   8     1720.66     1616.80     61.87 o
 -12   6   8       20.13       18.97      6.69 o
 -11   6   8      755.59      771.33     24.73 o
 -10   6   8      225.42      229.30     12.42 o
  -9   6   8      378.57      368.06     15.11 o
  -8   6   8      218.55      231.06     11.55 o
  -7   6   8      228.81      216.55     10.45 o
  -6   6   8     1482.86     1412.98     29.30 o
  -5   6   8      359.60      349.93     10.72 o
  -4   6   8      798.54      757.98     21.23 o
  -3   6   8      408.64      364.83     21.46 o
  -2   6   8      328.95      302.12     19.23 o
  -1   6   8     1749.66     1741.94     60.20 o
   0   6   8     2393.59     2317.47     82.78 o
 -12   7   8      448.72      472.69     26.76 o
 -11   7   8      132.97      169.46     15.61 o
 -10   7   8      923.40      924.48     37.07 o
  -9   7   8      277.09      293.20     18.12 o
  -8   7   8       53.18       59.00      6.83 o
  -7   7   8      814.50      776.26     23.80 o
  -6   7   8      478.47      463.03     15.93 o
  -5   7   8      253.95      240.53     11.05 o
  -4   7   8      707.93      702.07     34.00 o
  -3   7   8       19.07       15.61      6.69 o
  -2   7   8      800.28      783.17     34.00 o
  -1   7   8      822.85      804.64     34.56 o
   0   7   8      829.88      826.10     35.40 o
 -11   8   8      216.77      254.46     18.39 o
 -10   8   8      344.27      351.26     16.31 o
  -9   8   8      335.67      360.64     15.39 o
  -8   8   8     1135.79     1172.99     32.34 o
  -7   8   8      111.55      109.85      8.50 o
  -6   8   8      850.58      836.28     24.37 o
  -5   8   8      201.71      204.57     16.44 o
  -4   8   8      890.76      947.61     40.69 o
  -3   8   8     1931.85     1801.02     67.45 o
  -2   8   8      231.97      233.28     17.28 o
  -1   8   8     2587.69     2481.91     88.07 o
   0   8   8     1520.43     1434.52     55.18 o
 -11   9   8       41.94       39.58      9.20 o
 -10   9   8      162.57      163.66     13.38 o
  -9   9   8      906.80      984.44     29.28 o
  -8   9   8       67.70       80.63      8.29 o
  -7   9   8      997.71     1032.06     44.04 o
  -6   9   8      617.47      573.03     30.10 o
  -5   9   8      340.40      339.47     21.46 o
  -4   9   8      443.60      433.95     25.08 o
  -3   9   8      654.06      627.10     31.22 o
  -2   9   8     3510.43     3273.17    113.16 o
  -1   9   8      178.07      187.85     16.17 o
 -11  10   8      247.27      225.20     18.95 o
 -10  10   8      257.32      261.43     18.67 o
  -8  10   8     1075.09     1200.68     49.05 o
  -7  10   8      408.06      392.98     25.08 o
  -6  10   8      634.42      639.64     31.77 o
  -5  10   8      821.36      800.73     38.46 o
  -4  10   8      736.08      698.45     33.72 o
  -3  10   8     1161.47     1166.96     48.50 o
  -2  10   8      337.05      340.30     21.74 o
  -1  10   8     2170.64     2139.10     79.43 o
  -7  11   8      796.96      869.57     39.86 o
  -6  11   8      433.64      403.85     25.36 o
  -5  11   8      663.30      702.07     33.17 o
  -4  11   8      947.75      958.76     41.53 o
  -3  11   8       91.79       83.89     13.10 o
  -2  11   8     1342.94     1271.75     52.95 o
  -5  12   8      503.72      496.10     27.59 o
  -4  12   8       63.19       71.63     11.98 o
  -3  12   8      319.22      308.53     21.74 o
  -3  13   8       95.70      100.89     14.21 o
  -5 -14   9      755.74      798.57     20.19 o
  -4 -14   9      470.73      505.81     15.00 o
  -3 -14   9       74.73       79.82      6.60 o
  -2 -14   9      484.37      487.79     24.81 o
  -1 -14   9       77.62       74.15      8.36 o
   0 -14   9      475.93      516.08     19.27 o
   1 -14   9      162.34      195.65     13.38 o
  -7 -13   9       88.57       86.39      7.54 o
  -6 -13   9      398.05      402.45     13.69 o
  -5 -13   9      329.23      318.89     11.88 o
  -4 -13   9       81.75       72.08      5.28 o
  -3 -13   9      900.49      947.22     15.70 o
  -2 -13   9       70.90       65.07      4.50 o
  -1 -13   9      406.54      411.61     10.08 o
   0 -13   9       32.43       24.22      3.16 o
   1 -13   9     1406.59     1466.07     27.84 o
   2 -13   9      981.81     1073.09     30.80 o
   3 -13   9      166.79      170.57     12.54 o
  -8 -12   9      121.11      126.95     21.04 o
  -7 -12   9      173.39      193.29      9.95 o
  -6 -12   9       17.85       24.74      2.55 o
  -5 -12   9      738.58      754.41     13.28 o
  -4 -12   9      278.49      289.11      7.27 o
  -3 -12   9       79.40       89.88      4.56 o
  -2 -12   9     1075.20     1063.13     17.25 o
  -1 -12   9       84.30       88.14      5.77 o
   0 -12   9      913.69      846.40     23.01 o
   1 -12   9      669.15      718.09     17.97 o
   2 -12   9      490.56      504.49     12.97 o
   3 -12   9      946.47     1021.47     25.62 o
   4 -12   9        9.34        9.40      4.48 o
  -9 -11   9      367.17      397.85     23.27 o
  -8 -11   9      604.42      640.61     15.89 o
  -7 -11   9        4.00        2.59      2.21 o
  -6 -11   9      721.85      724.40     12.91 o
  -5 -11   9       21.35       28.06      2.86 o
  -4 -11   9      273.02      281.98      7.21 o
  -3 -11   9      266.98      263.29      7.05 o
  -2 -11   9      150.43      159.26      6.42 o
  -1 -11   9      875.97      842.00     16.35 o
   0 -11   9      252.78      252.29     10.90 o
   1 -11   9      321.15      317.31     10.54 o
   2 -11   9      599.97      547.14     19.06 o
   3 -11   9      564.79      549.72     13.78 o
   4 -11   9      476.09      506.86     25.78 o
   5 -11   9      105.25      132.01     17.70 o
 -10 -10   9      915.49      941.45     29.23 o
  -9 -10   9      349.43      339.63     10.60 o
  -8 -10   9      292.28      316.19      8.60 o
  -7 -10   9      678.71      685.97     13.82 o
  -6 -10   9       78.06       79.47      4.20 o
  -5 -10   9     1095.01     1066.20     17.07 o
  -4 -10   9        1.25       -0.45      2.11 o
  -3 -10   9     1060.27     1029.41     16.83 o
  -2 -10   9      963.98      977.02     20.32 o
  -1 -10   9       82.89       83.51      5.08 o
   0 -10   9      506.76      506.34     23.41 o
   1 -10   9      162.20      166.70      8.89 o
   2 -10   9      138.86      109.08      7.69 o
   3 -10   9      355.29      328.17     12.59 o
   4 -10   9      407.72      371.80     13.78 o
   5 -10   9      610.32      584.74     18.12 o
   6 -10   9      248.95      270.07     16.72 o
 -11  -9   9      442.70      482.53     17.59 o
 -10  -9   9       98.59      101.79      5.94 o
  -9  -9   9      949.55      941.54     15.83 o
  -8  -9   9      585.91      577.80     11.08 o
  -7  -9   9      104.72      101.43      5.24 o
  -6  -9   9      750.15      737.82     13.15 o
  -5  -9   9       42.97       48.92      3.46 o
  -4  -9   9     1348.60     1263.93     19.76 o
  -3  -9   9      322.61      304.00      8.72 o
  -2  -9   9      387.43      372.83      9.63 o
  -1  -9   9      817.62      811.78     15.66 o
   0  -9   9      126.67      130.36      8.33 o
   1  -9   9      254.50      236.82     10.42 o
   2  -9   9      296.07      292.27     11.71 o
   3  -9   9      122.45      106.73      8.02 o
   4  -9   9      396.27      364.32     13.67 o
   5  -9   9       24.13       18.32      5.02 o
   6  -9   9      872.86      850.17     34.14 o
 -11  -8   9       72.10       75.17      6.23 o
 -10  -8   9      588.89      640.68     14.46 o
  -9  -8   9      449.90      461.38     11.36 o
  -8  -8   9      478.35      464.00     11.29 o
  -7  -8   9      662.86      666.52     12.08 o
  -6  -8   9        3.76        0.15      2.31 o
  -5  -8   9     1310.48     1289.34     19.85 o
  -4  -8   9      748.59      714.67     12.70 o
  -3  -8   9      697.87      662.47     13.66 o
  -2  -8   9     2501.71     2402.49     37.13 o
  -1  -8   9       65.20       68.91      5.41 o
   0  -8   9     1260.47     1159.14     23.75 o
   1  -8   9      373.05      320.92     12.21 o
   2  -8   9      580.45      511.85     16.05 o
   3  -8   9       95.44      103.49      7.82 o
   4  -8   9      207.55      187.79     10.11 o
   5  -8   9     1654.20     1664.49     43.06 o
   6  -8   9       73.22       78.60      7.48 o
   7  -8   9      284.01      295.69     13.47 o
 -12  -7   9      140.66      135.42     10.06 o
 -11  -7   9      314.15      338.91     10.68 o
 -10  -7   9      123.68      124.67      5.93 o
  -9  -7   9      362.41      367.93      8.87 o
  -8  -7   9      338.07      338.71      8.34 o
  -7  -7   9       58.33       53.79      4.19 o
  -6  -7   9      770.89      727.57     14.49 o
  -5  -7   9      114.74      113.51      5.57 o
  -4  -7   9      406.66      407.04      9.94 o
  -3  -7   9     1592.78     1581.87     26.06 o
  -2  -7   9      248.15      243.64      7.65 o
  -1  -7   9     2406.05     2285.31     41.02 o
   0  -7   9      755.92      732.86     16.91 o
   1  -7   9     1058.62      957.23     24.44 o
   2  -7   9      727.86      676.37     34.42 o
   3  -7   9      943.92      884.20     23.35 o
   4  -7   9     1150.81     1111.40     27.98 o
   5  -7   9       22.97       28.75      5.40 o
   6  -7   9     1146.16     1115.05     29.16 o
   7  -7   9      174.22      187.17     11.19 o
 -12  -6   9      598.01      672.77     17.84 o
 -11  -6   9       80.73       78.85      5.92 o
 -10  -6   9      311.06      318.09      9.86 o
  -9  -6   9      239.57      251.50      8.50 o
  -8  -6   9      107.41      116.92      5.18 o
  -7  -6   9      973.89      933.15     20.48 o
  -6  -6   9      274.43      288.20      8.24 o
  -5  -6   9      760.61      722.07     14.15 o
  -4  -6   9     1040.98     1010.51     18.19 o
  -3  -6   9      729.72      736.15     14.48 o
  -2  -6   9     1469.54     1446.66     23.94 o
  -1  -6   9      410.78      385.87     11.30 o
   0  -6   9     1761.30     1693.50     41.96 o
   1  -6   9      341.78      353.30     13.38 o
   2  -6   9     1379.63     1322.34     31.43 o
   3  -6   9     2037.78     1995.02     44.05 o
   4  -6   9      156.28      142.63      9.21 o
   5  -6   9      971.60      973.97     25.92 o
   6  -6   9      137.47      144.08      9.72 o
   7  -6   9      504.08      516.81     18.22 o
   8  -6   9      113.07      110.09     12.82 o
 -12  -5   9      232.76      241.57     11.91 o
 -11  -5   9      566.83      577.44     14.08 o
 -10  -5   9      422.86      428.69     11.60 o
  -9  -5   9      188.14      186.84      7.55 o
  -8  -5   9      263.83      249.99      8.31 o
  -7  -5   9      586.39      576.53     11.14 o
  -6  -5   9     1497.75     1467.18     24.59 o
  -5  -5   9      528.70      507.31     11.32 o
  -4  -5   9     3225.25     3247.52     49.27 o
  -3  -5   9     1031.35      993.10     16.46 o
  -2  -5   9      908.05      925.17     19.63 o
  -1  -5   9     2591.63     2553.49     45.13 o
   0  -5   9      203.06      207.00      8.04 o
   1  -5   9     2127.80     2023.51     53.79 o
   2  -5   9     1416.19     1439.67     33.50 o
   3  -5   9      104.89      118.50      8.45 o
   4  -5   9     1699.74     1719.92     39.42 o
   5  -5   9       58.44       57.87      6.38 o
   6  -5   9      471.28      468.96     16.65 o
   7  -5   9      110.58      104.40      9.29 o
   8  -5   9      713.75      705.41     32.33 o
 -13  -4   9      241.30      255.23     13.99 o
 -12  -4   9      671.33      705.01     18.56 o
 -11  -4   9      515.41      506.61     14.86 o
 -10  -4   9      314.59      321.05     10.15 o
  -9  -4   9      240.53      227.25      8.22 o
  -8  -4   9      691.67      656.62     13.94 o
  -7  -4   9     1662.60     1569.53     27.31 o
  -6  -4   9       98.60       92.97      6.28 o
  -5  -4   9     2873.44     2749.73     41.77 o
  -4  -4   9     1356.03     1334.46     25.60 o
  -3  -4   9     1008.66      966.91     25.79 o
  -2  -4   9      397.53      410.01      9.85 o
  -1  -4   9     1140.50     1129.97     20.15 o
   0  -4   9     1124.80     1152.15     20.17 o
   1  -4   9       47.73       44.25      4.40 o
   2  -4   9     1466.80     1441.34     34.19 o
   3  -4   9     1277.38     1268.99     30.35 o
   4  -4   9      912.28      923.98     24.54 o
   5  -4   9       80.79       83.09      7.39 o
   6  -4   9      241.38      256.56     12.29 o
   7  -4   9      350.30      350.62     21.46 o
   8  -4   9      280.38      277.32     20.35 o
 -13  -3   9      514.72      538.64     20.10 o
 -12  -3   9       39.93       48.61      6.04 o
 -11  -3   9      763.73      787.95     19.42 o
 -10  -3   9      202.24      208.27      8.27 o
  -9  -3   9      610.03      585.53     13.47 o
  -8  -3   9     1034.33      977.57     18.18 o
  -7  -3   9      239.35      245.02      8.00 o
  -6  -3   9     3932.95     3709.49     54.31 o
  -5  -3   9       93.21       84.75      5.07 o
  -4  -3   9     3242.18     3199.62     64.65 o
  -3  -3   9      644.47      638.34     18.74 o
  -2  -3   9      488.11      467.61     10.71 o
  -1  -3   9      382.07      380.72     10.14 o
   0  -3   9      524.84      507.02     11.21 o
   1  -3   9     2507.56     2521.03     39.28 o
   2  -3   9     1003.60      969.93     25.13 o
   3  -3   9       53.53       64.92      6.55 o
   4  -3   9      916.81      843.83     22.96 o
   5  -3   9      214.54      214.61     16.44 o
   6  -3   9      235.25      241.92     17.84 o
   7  -3   9      661.57      662.21     30.66 o
   8  -3   9        2.76        1.95      8.08 o
 -13  -2   9      141.20      117.62     15.89 o
 -12  -2   9      621.40      610.11     17.36 o
 -11  -2   9      134.17      127.05      8.31 o
 -10  -2   9     1217.30     1203.55     25.24 o
  -9  -2   9      476.86      471.90     11.74 o
  -8  -2   9      676.34      640.37     13.96 o
  -7  -2   9     1535.07     1506.50     24.99 o
  -6  -2   9      268.64      264.71      7.96 o
  -5  -2   9     2408.33     2337.40     35.48 o
  -4  -2   9      728.91      745.58     18.06 o
  -3  -2   9     2518.02     2563.24     39.02 o
  -2  -2   9      940.73      910.20     19.72 o
  -1  -2   9      123.67      139.27      6.75 o
   0  -2   9     1608.35     1561.20     30.45 o
   1  -2   9      267.88      247.45      8.62 o
   2  -2   9      933.02      900.23     34.28 o
   3  -2   9     1474.36     1415.57     48.77 o
   4  -2   9      334.36      324.14     18.95 o
   5  -2   9     1731.45     1714.90     57.14 o
   6  -2   9      495.79      494.43     25.36 o
   7  -2   9      314.13      325.81     22.02 o
   8  -2   9     1514.38     1615.12     57.97 o
 -13  -1   9      191.27      204.02     18.95 o
 -12  -1   9       98.95      118.10      9.95 o
 -11  -1   9      400.47      402.39     16.36 o
 -10  -1   9       36.57       60.92      5.54 o
  -9  -1   9      949.58      917.70     20.26 o
  -8  -1   9     1233.59     1199.99     21.07 o
  -7  -1   9      256.37      242.70      7.80 o
  -6  -1   9      347.63      361.73      9.12 o
  -5  -1   9       54.23       43.11      5.63 o
  -4  -1   9      822.16      857.53     15.81 o
  -3  -1   9     1627.66     1639.94     27.15 o
  -1  -1   9     5371.20     5396.87     92.47 o
   0  -1   9     1125.99     1197.87     28.83 o
   1  -1   9      963.35      966.98     20.99 o
   2  -1   9      357.28      381.00     19.79 o
   3  -1   9      517.08      517.01     23.41 o
   4  -1   9     2084.84     2176.17     67.17 o
   5  -1   9      292.20      282.89     18.95 o
   6  -1   9     1065.79     1055.75     40.69 o
   7  -1   9      595.06      589.75     29.26 o
   8  -1   9      458.12      467.12     26.76 o
 -13   0   9      359.66      396.05     24.81 o
 -12   0   9       77.14       68.53      8.27 o
 -11   0   9      509.65      511.38     18.72 o
 -10   0   9     1344.67     1237.10     32.49 o
  -9   0   9     1050.44     1034.02     27.78 o
  -8   0   9       84.26       81.46      7.54 o
  -7   0   9      711.06      764.20     15.05 o
  -6   0   9       76.14      117.57      7.44 o
  -5   0   9        3.22        3.71      2.33 o
  -4   0   9      297.12      327.65      8.32 o
  -3   0   9     1144.50     1281.62     21.98 o
  -2   0   9     4092.31     4226.11     73.01 o
  -1   0   9      117.99      122.07      9.20 o
   0   0   9     5009.26     5188.33     88.36 o
   1   0   9     2562.33     2527.59     45.73 o
   2   0   9      621.13      616.51     25.92 o
   3   0   9     2309.00     2413.07     73.58 o
   4   0   9      655.08      673.08     28.71 o
   5   0   9     1883.87     1904.70     62.43 o
   6   0   9      200.30      201.51     17.28 o
   7   0   9      938.40      975.21     40.13 o
   8   0   9       49.60       56.30     11.71 o
 -13   1   9      190.85      217.67     19.51 o
 -12   1   9      105.89      115.85     10.28 o
 -11   1   9      401.88      406.56     16.65 o
 -10   1   9       32.50       43.95      6.58 o
  -9   1   9      893.62      827.13     24.43 o
  -8   1   9     1183.64     1130.26     29.75 o
  -7   1   9      265.68      253.16     11.03 o
  -6   1   9      299.38      295.64     12.11 o
  -5   1   9       59.94       50.54      4.56 o
  -4   1   9      820.07      849.91     17.42 o
  -3   1   9     1686.87     1680.36     31.92 o
  -1   1   9     5371.02     5493.20     92.48 o
   0   1   9     1121.29     1203.19     24.19 o
   1   1   9     1013.51     1034.00     21.22 o
   2   1   9      383.06      420.29     20.35 o
   3   1   9      521.68      481.05     22.85 o
   4   1   9     2093.00     2083.36     67.17 o
   5   1   9      291.92      284.84     18.95 o
   6   1   9     1076.36     1035.96     40.69 o
   7   1   9      553.42      572.75     29.26 o
   8   1   9      471.18      471.30     27.31 o
 -13   2   9      159.12      185.34     18.95 o
 -12   2   9      641.46      633.37     22.17 o
 -11   2   9      136.10      124.64     10.20 o
 -10   2   9     1162.63     1110.82     31.03 o
  -9   2   9      449.29      431.02     16.26 o
  -8   2   9      705.07      685.53     20.20 o
  -7   2   9     1526.84     1489.36     35.57 o
  -6   2   9      269.58      262.86     11.19 o
  -5   2   9     2370.97     2307.90     42.92 o
  -4   2   9      770.81      817.42     16.69 o
  -3   2   9     2381.23     2463.14     85.44 o
  -2   2   9      886.82      889.43     19.40 o
  -1   2   9      116.42      144.76     13.62 o
   0   2   9     1629.40     1601.33     30.37 o
   1   2   9      243.34      229.57     11.30 o
   2   2   9     1013.13      983.29     35.12 o
   3   2   9     1570.32     1527.33     49.61 o
   4   2   9      329.05      318.57     19.23 o
   5   2   9     1726.67     1731.34     57.69 o
   6   2   9      491.17      508.65     26.20 o
   7   2   9      340.78      374.03     23.41 o
   8   2   9     1480.51     1646.90     59.09 o
 -13   3   9      540.82      545.99     30.66 o
 -12   3   9       40.33       44.80      8.22 o
 -11   3   9      749.61      750.03     24.33 o
 -10   3   9      192.77      178.93     11.38 o
  -9   3   9      584.05      594.60     23.69 o
  -8   3   9      971.62      920.15     25.72 o
  -7   3   9      234.26      240.21     11.15 o
  -6   3   9     4003.87     3805.90     77.54 o
  -5   3   9       91.34       82.34      5.71 o
  -4   3   9     3243.92     3154.53     56.33 o
  -3   3   9      668.40      685.29     15.94 o
  -2   3   9      457.75      458.44     12.18 o
  -1   3   9      311.48      318.52     18.67 o
   0   3   9      513.71      520.59     17.02 o
   1   3   9     2552.00     2566.87     57.81 o
   2   3   9     1079.03     1031.78     36.51 o
   3   3   9       38.53       43.20      8.64 o
   4   3   9      852.02      818.57     33.45 o
   5   3   9      224.69      223.25     17.28 o
   6   3   9      238.30      257.53     19.23 o
   7   3   9      645.19      684.79     32.61 o
   8   3   9        8.27        6.69      8.92 o
 -13   4   9      238.21      230.21     21.74 o
 -12   4   9      663.46      673.74     23.74 o
 -11   4   9      510.62      522.64     19.41 o
 -10   4   9      360.70      367.28     15.25 o
  -9   4   9      263.24      245.96     12.26 o
  -8   4   9      666.55      619.17     22.58 o
  -7   4   9     1728.80     1622.45     37.64 o
  -6   4   9       94.57       87.23      9.20 o
  -5   4   9     2963.81     2828.65     50.50 o
  -4   4   9     1285.98     1283.83     26.36 o
  -3   4   9      964.23      930.56     20.41 o
  -2   4   9      314.02      312.43     20.90 o
  -1   4   9     1154.80     1112.33     45.43 o
   0   4   9     1112.70     1106.48     45.99 o
   1   4   9       65.77       60.39      6.69 o
   2   4   9     1543.83     1564.40     49.61 o
   3   4   9     1240.91     1212.11     43.76 o
   4   4   9      890.65      927.55     36.23 o
   5   4   9       74.57       73.58     11.43 o
   6   4   9      236.72      263.66     19.51 o
   7   4   9      319.93      324.42     22.85 o
   8   4   9      273.17      296.27     22.85 o
 -12   5   9      222.43      238.14     14.24 o
 -11   5   9      580.96      566.09     20.68 o
 -10   5   9      429.02      454.08     17.22 o
  -9   5   9      208.18      212.58     11.50 o
  -8   5   9      290.50      295.98     12.66 o
  -7   5   9      569.43      542.59     15.21 o
  -6   5   9     1495.59     1485.68     29.92 o
  -5   5   9      504.59      504.95     13.72 o
  -4   5   9     3372.19     3483.33     59.44 o
  -3   5   9     1096.48     1078.83     40.97 o
  -2   5   9      948.08      928.38     39.86 o
  -1   5   9     2689.90     2678.40     91.42 o
   0   5   9      212.84      197.05     16.44 o
 -12   6   9      571.21      617.96     23.05 o
 -11   6   9       81.08       90.63     10.17 o
 -10   6   9      341.38      343.71     15.11 o
  -9   6   9      260.12      259.89     12.77 o
  -8   6   9      115.22      124.58      7.46 o
  -7   6   9      986.75      949.24     21.79 o
  -6   6   9      267.36      282.92     12.25 o
  -5   6   9      714.55      686.27     20.96 o
  -4   6   9      981.37      924.20     42.36 o
  -3   6   9      716.92      699.28     34.00 o
  -2   6   9     1418.39     1381.56     56.02 o
  -1   6   9      404.07      411.65     23.41 o
   0   6   9     1762.51     1722.15     64.66 o
 -11   7   9      316.87      339.19     21.74 o
 -10   7   9      113.02      115.66     12.82 o
  -9   7   9      358.06      365.59     15.86 o
  -8   7   9      311.88      325.32     16.44 o
  -7   7   9       52.84       50.09      8.22 o
  -6   7   9      794.54      755.02     35.67 o
  -5   7   9      119.08      100.89     13.38 o
  -4   7   9      360.24      361.49     23.13 o
  -3   7   9     1604.98     1587.53     61.32 o
  -2   7   9      248.89      259.76     18.95 o
  -1   7   9     2429.30     2292.94     83.06 o
   0   7   9      760.43      724.65     34.56 o
 -11   8   9       75.36       69.97      8.97 o
 -10   8   9      584.48      648.64     23.10 o
  -9   8   9      420.56      424.07     17.87 o
  -8   8   9      491.98      501.69     18.27 o
  -7   8   9      656.62      668.07     34.00 o
  -6   8   9        3.43       15.05      7.53 o
  -5   8   9     1300.91     1285.97     53.23 o
  -4   8   9      738.54      667.79     33.72 o
  -3   8   9      625.48      620.97     32.05 o
  -2   8   9     2583.84     2444.56     87.51 o
  -1   8   9       71.31       74.97     11.98 o
 -11   9   9      440.64      484.40     27.03 o
 -10   9   9      100.00      121.07     10.78 o
  -9   9   9      938.11      935.91     44.59 o
  -8   9   9      577.65      585.01     32.33 o
  -7   9   9      105.75      122.07     15.33 o
  -6   9   9      683.69      706.53     35.95 o
  -5   9   9       46.75       56.58     11.15 o
  -4   9   9     1303.85     1242.77     51.84 o
  -3   9   9      354.23      334.45     21.74 o
  -2   9   9      394.75      411.38     24.25 o
  -1   9   9      810.95      792.93     37.63 o
  -9  10   9      374.50      363.72     25.64 o
  -8  10   9      278.42      302.96     23.13 o
  -7  10   9      691.93      707.92     35.95 o
  -6  10   9       77.53       69.68     12.54 o
  -5  10   9     1048.03     1037.08     46.27 o
  -4  10   9        4.81        5.30      6.97 o
  -3  10   9     1128.07     1112.89     46.27 o
  -2  10   9      962.33      960.43     43.20 o
  -1  10   9       90.37      102.57     13.66 o
  -7  11   9        7.41       -2.51      7.53 o
  -6  11   9      764.57      749.73     36.79 o
  -5  11   9       23.47       27.87      9.75 o
  -4  11   9      296.33      288.74     21.18 o
  -3  11   9      251.64      250.00     20.07 o
  -2  11   9      153.44      176.14     17.00 o
  -6  12   9       17.46       16.17      9.48 o
  -5  12   9      825.34      857.03     39.02 o
  -4  12   9      301.85      318.01     22.58 o
  -3  12   9       86.65      105.91     14.77 o
  -4  13   9       70.61       74.42     13.38 o
  -3  13   9      889.21      981.34     44.31 o
  -6 -13  10       97.84       95.09      9.16 o
  -5 -13  10      241.98      244.38     13.08 o
  -4 -13  10      207.09      197.80      9.91 o
  -3 -13  10      535.92      538.19     16.90 o
  -2 -13  10      353.66      356.23     20.07 o
  -1 -13  10      520.51      528.82     17.62 o
   0 -13  10     1405.17     1450.99     40.55 o
   1 -13  10       26.88       31.77      7.25 o
  -7 -12  10      427.33      450.55     18.91 o
  -6 -12  10      781.01      828.84     16.91 o
  -5 -12  10      122.25      121.72      6.44 o
  -4 -12  10      270.77      288.98      8.17 o
  -3 -12  10      292.17      304.63      9.16 o
  -2 -12  10      465.18      465.76     11.60 o
  -1 -12  10      250.15      235.35     11.41 o
   0 -12  10      217.11      233.09     11.27 o
   1 -12  10      967.81     1004.63     64.24 o
   2 -12  10      109.06      109.37      8.64 o
  -8 -11  10      369.94      390.56     17.73 o
  -7 -11  10      204.11      198.06      6.93 o
  -6 -11  10      508.24      501.72     10.54 o
  -5 -11  10      946.83      975.26     16.57 o
  -4 -11  10        1.53        1.16      3.73 o
  -3 -11  10      901.99      894.01     17.58 o
  -2 -11  10      587.39      569.49     12.99 o
  -1 -11  10      159.48      178.99     10.08 o
   0 -11  10      409.49      436.14     18.26 o
   1 -11  10       48.42       43.48      5.75 o
   2 -11  10      667.63      677.38     30.38 o
   3 -11  10       59.90       53.60      6.35 o
   4 -11  10      733.78      714.05     29.54 o
 -10 -10  10       14.75       19.79      6.13 o
  -9 -10  10      803.58      850.51     20.42 o
  -8 -10  10      314.39      328.43      9.13 o
  -7 -10  10      429.52      428.94     10.60 o
  -6 -10  10      505.93      479.55     11.34 o
  -5 -10  10      829.80      834.36     16.85 o
  -4 -10  10      907.48      909.39     17.79 o
  -3 -10  10       18.52       27.31      3.54 o
  -2 -10  10      713.78      682.04     17.20 o
  -1 -10  10      553.04      560.44     15.09 o
   0 -10  10       31.86       33.80      8.22 o
   1 -10  10       92.72      104.92      8.02 o
   2 -10  10      166.97      184.48     10.00 o
   3 -10  10      571.57      566.13     23.27 o
   4 -10  10      224.98      213.27     11.27 o
 -10  -9  10     1171.63     1181.06     27.03 o
  -9  -9  10      178.05      186.99      7.52 o
  -8  -9  10      657.54      670.06     17.33 o
  -7  -9  10      648.28      632.80     16.44 o
  -6  -9  10      219.55      217.10      8.97 o
  -5  -9  10      245.77      256.94      8.42 o
  -4  -9  10      489.43      492.10     11.93 o
  -3  -9  10     1506.21     1474.83     25.38 o
  -2  -9  10      210.12      205.18      9.04 o
  -1  -9  10      386.17      334.43     11.22 o
   0  -9  10      185.31      164.20      9.32 o
   1  -9  10       22.04       25.02      4.88 o
   2  -9  10      395.28      382.29     14.07 o
   3  -9  10      137.09      147.00      9.40 o
   4  -9  10      119.48      120.49      9.24 o
   5  -9  10     1231.76     1351.42     33.70 o
 -11  -8  10      391.08      398.52     16.33 o
 -10  -8  10       68.50       64.25      5.13 o
  -9  -8  10      712.89      731.51     15.73 o
  -8  -8  10      366.54      354.94      9.94 o
  -7  -8  10      463.77      460.92     13.36 o
  -6  -8  10      355.90      358.99     11.52 o
  -5  -8  10      501.40      492.41     13.71 o
  -4  -8  10     1224.53     1212.80     21.83 o
  -3  -8  10      413.54      389.71     15.06 o
  -2  -8  10     1137.76     1076.53     23.38 o
  -1  -8  10     1275.27     1220.91     25.42 o
   0  -8  10      157.27      132.89      7.42 o
   1  -8  10      959.03      885.03     23.75 o
   2  -8  10       64.47       64.24      6.69 o
   3  -8  10      371.94      353.62     13.78 o
   4  -8  10      577.36      599.00     19.01 o
   5  -8  10      543.47      541.42     18.32 o
   6  -8  10      635.89      625.34     22.16 o
 -11  -7  10      125.24      139.36      7.40 o
 -10  -7  10      362.95      372.59     10.92 o
  -9  -7  10      102.37       94.84      6.11 o
  -8  -7  10      156.24      169.23      8.33 o
  -7  -7  10      471.37      446.34     11.12 o
  -6  -7  10      102.59      100.00      6.56 o
  -5  -7  10     1118.66     1118.94     23.86 o
  -4  -7  10      235.35      235.84      9.54 o
  -3  -7  10      633.04      608.02     15.75 o
  -2  -7  10      585.63      567.02     14.83 o
  -1  -7  10      215.83      230.58      9.15 o
   0  -7  10      665.88      639.39     15.99 o
   1  -7  10      297.91      273.66     11.91 o
   2  -7  10     1496.44     1372.56     33.11 o
   3  -7  10      194.51      191.38     10.42 o
   4  -7  10      856.50      832.75     23.45 o
   5  -7  10     1084.06     1010.27     27.39 o
   6  -7  10       35.47       30.64      5.87 o
 -12  -6  10      425.50      488.39     17.93 o
 -11  -6  10      112.76      123.43      7.33 o
 -10  -6  10      132.43      143.04      7.44 o
  -9  -6  10      373.98      390.67     10.88 o
  -8  -6  10      108.29      101.60      6.02 o
  -7  -6  10      469.89      453.95     13.02 o
  -6  -6  10     1093.93     1060.20     22.67 o
  -5  -6  10      305.85      304.23     13.40 o
  -4  -6  10     1302.69     1282.11     32.50 o
  -3  -6  10      415.28      372.49     15.14 o
  -2  -6  10      242.93      226.55     12.89 o
  -1  -6  10     1230.73     1152.17     23.90 o
   0  -6  10      165.27      158.45      7.86 o
   1  -6  10     3365.50     3282.60     68.19 o
   2  -6  10      236.00      252.85     11.61 o
   3  -6  10     1163.97     1142.17     28.97 o
   4  -6  10      546.13      518.67     17.34 o
   5  -6  10      284.34      273.45     12.79 o
   6  -6  10      641.95      676.49     21.38 o
   7  -6  10       95.26       91.14     12.26 o
 -12  -5  10      360.01      414.47     16.85 o
 -11  -5  10       95.02       98.43      6.79 o
 -10  -5  10      350.13      335.99     10.61 o
  -9  -5  10       18.61       14.05      3.49 o
  -8  -5  10     1063.79     1011.85     19.56 o
  -7  -5  10      305.78      299.99      9.12 o
  -6  -5  10      471.74      468.63     15.53 o
  -5  -5  10     2228.82     2165.36     39.69 o
  -4  -5  10      364.17      351.73     13.99 o
  -3  -5  10      328.19      343.94     11.10 o
  -2  -5  10      258.83      269.97      9.70 o
  -1  -5  10     1213.31     1202.41     24.50 o
   0  -5  10     3128.99     2995.90     51.67 o
   1  -5  10       81.96       78.58      7.19 o
   2  -5  10     1759.12     1673.39     38.73 o
   3  -5  10      702.83      694.20     20.49 o
   4  -5  10      229.33      228.96     11.32 o
   5  -5  10      551.86      590.35     22.02 o
   6  -5  10      231.55      228.26     17.84 o
   7  -5  10      554.04      586.13     29.26 o
 -12  -4  10        4.60        8.69      4.39 o
 -11  -4  10      572.21      623.87     17.29 o
 -10  -4  10       56.24       50.50      5.07 o
  -9  -4  10      578.14      592.83     13.87 o
  -8  -4  10       30.39       33.51      4.47 o
  -7  -4  10     1507.04     1492.55     25.36 o
  -6  -4  10     1366.17     1312.42     26.78 o
  -5  -4  10       42.08       43.18      4.71 o
  -4  -4  10      599.75      588.42     18.67 o
  -3  -4  10       58.94       60.92      5.40 o
  -2  -4  10     1115.02     1097.80     25.22 o
  -1  -4  10     1798.48     1747.70     51.42 o
   0  -4  10      567.40      561.39     14.48 o
   1  -4  10     1957.38     1921.89     43.06 o
   2  -4  10      432.69      418.72     14.97 o
   3  -4  10      139.28      157.32      9.63 o
   4  -4  10      426.03      435.07     22.58 o
   5  -4  10      152.12      127.93     14.21 o
   6  -4  10      454.42      449.56     24.53 o
   7  -4  10       13.38       14.77      8.64 o
 -13  -3  10      401.07      485.23     27.31 o
 -12  -3  10      677.48      695.98     22.54 o
 -11  -3  10      272.67      275.39     11.32 o
 -10  -3  10      997.21      991.48     22.12 o
  -9  -3  10      474.94      457.20     11.93 o
  -8  -3  10     1745.06     1696.80     28.44 o
  -7  -3  10     1311.02     1261.99     22.47 o
  -6  -3  10      637.42      629.06     13.54 o
  -5  -3  10     1047.04     1027.35     21.54 o
  -4  -3  10      883.41      862.03     16.93 o
  -3  -3  10     2138.08     2163.44     40.78 o
  -2  -3  10      354.46      364.06     11.25 o
  -1  -3  10      735.97      754.97     17.56 o
   0  -3  10      946.72      936.37     20.76 o
   1  -3  10       12.26       14.96      4.40 o
   2  -3  10      956.64      915.28     35.95 o
   3  -3  10      786.71      768.96     31.49 o
   4  -3  10      185.72      199.28     15.89 o
   5  -3  10      500.54      488.86     24.81 o
   6  -3  10      130.33      114.27     14.77 o
   7  -3  10     1267.33     1302.41     49.33 o
 -13  -2  10      254.00      259.20     20.90 o
 -12  -2  10      410.45      398.40     17.42 o
 -11  -2  10      695.41      712.57     23.22 o
 -10  -2  10       73.48      106.94      7.80 o
  -9  -2  10     1270.48     1249.00     25.83 o
  -8  -2  10      734.72      722.67     15.25 o
  -7  -2  10     1229.48     1185.82     21.24 o
  -6  -2  10      385.94      382.27     10.16 o
  -5  -2  10      978.96      937.82     20.16 o
  -4  -2  10     2386.12     2374.12     37.71 o
  -3  -2  10       78.01      104.55     14.31 o
  -2  -2  10     2223.65     2263.73     43.44 o
  -1  -2  10     2184.09     2159.67     41.15 o
   0  -2  10      125.72      128.91     13.30 o
   1  -2  10     1336.47     1334.43     29.69 o
   2  -2  10       63.93       71.63     10.03 o
   3  -2  10      693.35      710.99     29.82 o
   4  -2  10      612.13      604.24     27.31 o
   5  -2  10      258.63      246.10     18.67 o
   6  -2  10      962.60      983.29     39.58 o
   7  -2  10      589.63      581.67     30.10 o
 -13  -1  10      239.18      212.66     19.79 o
 -12  -1  10       29.48       25.57      6.60 o
 -11  -1  10      555.87      577.82     20.48 o
 -10  -1  10      623.39      622.03     20.98 o
  -9  -1  10       62.86       69.66      7.39 o
  -8  -1  10      735.48      690.02     20.79 o
  -7  -1  10      188.89      208.00      7.55 o
  -6  -1  10      929.86      860.99     16.26 o
  -5  -1  10     1474.19     1448.70     24.38 o
  -4  -1  10       96.63      103.96     10.87 o
  -3  -1  10     2273.67     2326.99     42.98 o
  -2  -1  10     1547.00     1552.58     31.17 o
  -1  -1  10     1267.26     1234.65     26.52 o
   0  -1  10     1996.88     2035.48     39.48 o
   1  -1  10        9.89       10.49      3.32 o
   2  -1  10      844.58      872.08     34.28 o
   3  -1  10      472.32      473.53     23.41 o
   4  -1  10     1583.41     1606.48     54.91 o
   5  -1  10     1162.71     1199.29     44.87 o
   6  -1  10      339.69      306.86     21.46 o
   7  -1  10      344.72      369.29     23.69 o
 -13   0  10       80.83       52.40     11.71 o
 -12   0  10      286.15      280.36     14.78 o
 -11   0  10      317.59      350.12     15.57 o
 -10   0  10       13.86       31.36      6.01 o
  -9   0  10      985.26      957.00     26.79 o
  -8   0  10      205.31      197.75     10.64 o
  -7   0  10       10.23        7.53      4.08 o
  -6   0  10      558.78      523.22     13.84 o
  -5   0  10      313.16      301.62      9.12 o
  -4   0  10     2771.90     2681.41     49.13 o
  -3   0  10      583.28      601.43     15.36 o
  -2   0  10      642.84      637.57     15.85 o
  -1   0  10      909.97      987.69     21.48 o
   0   0  10     1036.09     1002.60     21.64 o
   1   0  10      957.43     1047.05     22.45 o
   2   0  10        0.75        6.97      6.41 o
   3   0  10     2737.52     2711.29     82.78 o
   4   0  10     1434.39     1396.34     49.33 o
   5   0  10      339.79      401.62     23.13 o
   6   0  10      731.69      727.99     33.45 o
   7   0  10       26.43       10.03      8.92 o
   8   0  10       14.10       21.46     10.31 o
 -13   1  10      234.35      211.82     19.79 o
 -12   1  10       18.20       13.70      5.99 o
 -11   1  10      550.91      570.48     20.50 o
 -10   1  10      634.81      663.04     21.38 o
  -9   1  10       65.16       78.38      9.20 o
  -8   1  10      688.59      648.57     20.50 o
  -7   1  10      155.81      165.76     13.38 o
  -6   1  10      861.37      761.94     22.37 o
  -5   1  10     1510.53     1457.07     26.50 o
  -4   1  10       92.31      115.59     15.75 o
  -3   1  10     2222.48     2279.77     42.80 o
  -2   1  10     1614.44     1604.34     34.31 o
  -1   1  10     1374.81     1382.33     26.90 o
   0   1  10     2112.40     2195.02     39.74 o
   1   1  10        9.42       15.88      4.83 o
   2   1  10      893.58      922.53     34.84 o
   3   1  10      471.45      460.15     23.41 o
   4   1  10     1600.74     1644.39     55.74 o
   5   1  10     1132.72     1185.35     44.87 o
   6   1  10      347.97      345.60     22.58 o
   7   1  10      315.18      305.74     22.85 o
 -13   2  10      254.48      264.77     22.02 o
 -12   2  10      404.65      402.20     24.94 o
 -11   2  10      710.41      726.78     23.75 o
 -10   2  10       67.15       75.81      8.25 o
  -9   2  10     1215.16     1178.73     31.73 o
  -8   2  10      707.89      700.91     21.48 o
  -7   2  10     1202.08     1183.00     30.15 o
  -6   2  10      439.74      441.18     12.76 o
  -5   2  10      954.04      903.39     20.75 o
  -4   2  10     2399.97     2382.82     44.28 o
  -3   2  10       95.74       96.43     12.82 o
  -2   2  10     2343.72     2425.12     43.54 o
  -1   2  10     2349.01     2282.82     51.98 o
   0   2  10      147.34      143.17      9.89 o
   1   2  10     1416.78     1357.88     34.84 o
   2   2  10       73.62       68.56     10.03 o
   3   2  10      668.67      690.36     29.82 o
   4   2  10      568.08      578.88     27.59 o
   5   2  10      275.70      266.73     19.23 o
   6   2  10      913.40      980.50     40.41 o
   7   2  10      569.71      596.72     31.49 o
 -12   3  10      684.66      720.95     24.53 o
 -11   3  10      246.34      242.28     13.67 o
 -10   3  10      907.60      868.05     26.90 o
  -9   3  10      465.19      430.23     16.74 o
  -8   3  10     1755.20     1705.48     40.60 o
  -7   3  10     1335.99     1301.82     32.12 o
  -6   3  10      650.68      636.41     16.33 o
  -5   3  10     1018.49      989.39     22.22 o
  -4   3  10      887.36      876.11     20.40 o
  -3   3  10     2086.93     2130.09     50.62 o
  -2   3  10      330.20      321.35     21.18 o
  -1   3  10      688.21      699.63     23.41 o
   0   3  10      959.77      953.68     26.63 o
   1   3  10       12.36       14.31      5.02 o
   2   3  10     1033.99     1022.86     37.07 o
   3   3  10      777.00      778.16     32.33 o
   4   3  10      166.67      174.75     16.17 o
   5   3  10      466.99      473.81     25.64 o
   6   3  10      132.56      133.78     16.72 o
 -12   4  10        8.41        8.07      5.93 o
 -11   4  10      599.04      631.53     22.07 o
 -10   4  10       61.54       54.29     12.26 o
  -9   4  10      573.75      595.28     20.00 o
  -8   4  10       23.64       18.86      5.22 o
  -7   4  10     1515.32     1482.52     30.88 o
  -6   4  10     1427.95     1362.05     30.68 o
  -5   4  10       47.31       45.43      4.85 o
  -4   4  10      562.59      546.96     14.59 o
  -3   4  10       68.73       60.35      6.82 o
  -2   4  10     1204.16     1158.88     46.82 o
  -1   4  10     1730.26     1598.96     64.38 o
   0   4  10      585.42      587.80     29.26 o
 -12   5  10      349.58      403.57     26.76 o
 -11   5  10       92.60       99.40      9.65 o
 -10   5  10      384.08      377.30     17.98 o
  -9   5  10       18.80       11.97      5.26 o
  -8   5  10     1110.35     1080.38     24.39 o
  -7   5  10      311.75      299.23     11.13 o
  -6   5  10      499.35      494.61     14.12 o
  -5   5  10     2194.47     2206.81     41.57 o
  -4   5  10      357.82      351.71     15.11 o
  -3   5  10      263.73      276.76     20.62 o
  -2   5  10      293.50      284.56     19.51 o
  -1   5  10     1212.54     1152.46     49.05 o
   0   5  10     3031.88     2872.10    103.96 o
 -12   6  10      449.05      469.90     29.26 o
 -11   6  10      122.59      133.33     10.87 o
 -10   6  10      134.35      137.65     10.71 o
  -9   6  10      395.29      402.08     16.80 o
  -8   6  10      125.65      117.28      9.17 o
  -7   6  10      420.05      391.11     16.00 o
  -6   6  10     1036.97     1036.24     46.27 o
  -5   6  10      317.12      302.12     21.46 o
  -4   6  10     1297.17     1270.36     52.68 o
  -3   6  10      407.05      362.88     23.13 o
  -2   6  10      225.44      222.97     17.84 o
  -1   6  10     1205.52     1129.89     48.22 o
   0   6  10      163.49      146.60     15.61 o
 -11   7  10      141.96      153.29     12.05 o
 -10   7  10      386.81      402.70     17.45 o
  -9   7  10      109.64      105.83      9.58 o
  -8   7  10      140.19      142.84     10.17 o
  -7   7  10      477.01      432.00     26.76 o
  -6   7  10      114.39      139.08     15.61 o
  -5   7  10     1138.69     1151.35     49.05 o
  -4   7  10      233.77      222.41     18.67 o
  -3   7  10      631.91      618.74     31.77 o
  -2   7  10      577.91      530.38     29.26 o
  -1   7  10      191.69      210.43     18.12 o
   0   7  10      676.98      650.23     32.89 o
 -11   8  10      395.61      415.71     18.80 o
 -10   8  10       67.26       55.29      8.64 o
  -9   8  10      698.71      748.34     39.02 o
  -8   8  10      375.00      368.45     25.36 o
  -7   8  10      415.84      417.51     27.03 o
  -6   8  10      341.59      354.52     23.97 o
  -5   8  10      514.56      500.84     28.43 o
  -4   8  10     1238.89     1209.04     51.56 o
  -3   8  10      423.92      394.65     24.81 o
  -2   8  10     1202.78     1156.37     48.50 o
  -1   8  10     1296.06     1254.19     52.12 o
 -10   9  10     1182.70     1268.13     55.74 o
  -9   9  10      172.59      177.54     19.79 o
  -8   9  10      663.97      691.76     36.79 o
  -7   9  10      646.86      632.11     34.28 o
  -6   9  10      212.66      203.74     18.95 o
  -5   9  10      235.77      242.76     20.07 o
  -4   9  10      502.84      512.27     28.99 o
  -3   9  10     1558.19     1512.84     60.48 o
  -2   9  10      240.91      231.61     19.23 o
  -1   9  10      379.28      341.70     23.41 o
 -10  10  10       12.86       16.44     10.31 o
  -9  10  10      815.55      850.62     43.20 o
  -8  10  10      305.11      279.55     23.41 o
  -7  10  10      447.65      424.47     27.59 o
  -6  10  10      508.01      469.35     28.71 o
  -5  10  10      828.92      822.47     40.13 o
  -4  10  10      873.71      864.84     42.09 o
  -3  10  10       18.57       23.13      8.92 o
  -2  10  10      689.43      684.79     35.40 o
  -8  11  10      404.41      454.58     28.71 o
  -7  11  10      196.62      185.34     19.23 o
  -6  11  10      532.99      537.91     30.94 o
  -5  11  10      965.67      992.21     45.43 o
  -4  11  10        1.40        3.07      7.53 o
  -3  11  10      862.30      899.40     42.64 o
  -2  11  10      558.59      542.93     31.49 o
  -7  12  10      460.38      489.41     30.10 o
  -6  12  10      786.58      847.28     41.53 o
  -5  12  10      117.13      111.76     15.61 o
  -4  12  10      265.08      292.65     22.85 o
  -3  12  10      282.39      286.79     22.85 o
  -5  13  10      250.75      267.28     22.58 o
  -4  13  10      208.57      222.97     20.90 o
  -6 -12  11      507.08      556.86     29.26 o
  -5 -12  11      641.47      687.61     29.13 o
  -4 -12  11       17.85        9.48      5.22 o
  -3 -12  11      797.98      826.01     31.77 o
  -2 -12  11       14.46       15.42      7.11 o
  -1 -12  11     1094.62     1111.12     35.67 o
   0 -12  11      449.91      485.48     16.93 o
  -7 -11  11      316.14      345.32     23.41 o
  -6 -11  11       90.57       84.40      6.46 o
  -5 -11  11      597.18      598.00     14.13 o
  -4 -11  11      972.74      960.65     18.98 o
  -3 -11  11       47.33       43.70      5.61 o
  -2 -11  11      654.07      712.55     18.36 o
  -1 -11  11      134.43      159.45     10.23 o
   0 -11  11      147.97      149.34      9.76 o
   1 -11  11      344.98      358.79     14.26 o
   2 -11  11      314.46      302.54     13.28 o
  -8 -10  11      404.26      437.33     18.81 o
  -7 -10  11       16.50       16.34      4.13 o
  -6 -10  11      958.11      951.21     22.09 o
  -5 -10  11       45.84       47.38      5.21 o
  -4 -10  11      592.44      559.07     16.12 o
  -3 -10  11      749.40      699.39     18.13 o
  -2 -10  11      136.43      155.83      8.44 o
  -1 -10  11       74.16       70.32      7.18 o
   0 -10  11       72.95       87.06      9.62 o
   1 -10  11      196.06      205.52     10.99 o
   2 -10  11      290.94      278.29     12.68 o
   3 -10  11       58.99       58.88      6.86 o
 -10  -9  11      419.82      460.99     22.30 o
  -9  -9  11      745.12      765.05     19.64 o
  -8  -9  11       35.94       33.38      5.31 o
  -7  -9  11      400.41      393.79     12.75 o
  -6  -9  11       13.39       13.30      3.97 o
  -5  -9  11      513.61      512.31     19.18 o
  -4  -9  11      333.59      357.78     12.53 o
  -3  -9  11       62.96       58.92      5.94 o
  -2  -9  11      613.06      586.41     16.11 o
  -1  -9  11        7.76        4.88      3.56 o
   0  -9  11      183.52      152.70      9.72 o
   1  -9  11      220.64      191.75     10.82 o
   2  -9  11      134.85      117.02      9.01 o
   3  -9  11      885.89      863.65     24.54 o
   4  -9  11      993.92     1118.22     29.76 o
 -10  -8  11      367.73      398.16     16.14 o
  -9  -8  11      187.21      212.27      9.92 o
  -8  -8  11      432.86      431.52     13.58 o
  -7  -8  11       52.43       55.41      7.77 o
  -6  -8  11      542.68      548.61     19.89 o
  -5  -8  11      341.02      343.25     15.27 o
  -4  -8  11      165.27      166.17     11.71 o
  -3  -8  11     1876.56     1852.63     36.14 o
  -2  -8  11      290.91      273.01     10.60 o
  -1  -8  11      515.62      491.17     14.27 o
   0  -8  11       33.80       35.07      5.71 o
   1  -8  11      419.68      420.50     15.46 o
   2  -8  11     1036.43     1004.69     27.00 o
   3  -8  11      294.43      300.73     13.38 o
   4  -8  11      715.44      713.45     21.87 o
   5  -8  11      320.96      342.81     20.35 o
 -11  -7  11      160.52      166.99      9.23 o
 -10  -7  11       74.17       60.11      8.69 o
  -9  -7  11      163.86      156.98      8.86 o
  -8  -7  11       94.99       80.61      6.79 o
  -7  -7  11      444.73      465.78     13.80 o
  -6  -7  11      270.07      262.02     14.77 o
  -5  -7  11      379.06      388.13     16.16 o
  -4  -7  11     1343.50     1298.12     33.96 o
  -3  -7  11       43.06       44.75      6.80 o
  -2  -7  11     2205.06     2135.28     40.35 o
  -1  -7  11      738.47      793.37     18.96 o
   0  -7  11      688.14      644.74     16.71 o
   1  -7  11     1275.03     1287.89     32.12 o
   2  -7  11      317.73      330.14     13.69 o
   3  -7  11      668.86      690.31     21.19 o
   4  -7  11        5.39        9.82      4.82 o
   5  -7  11      514.12      539.88     18.92 o
 -11  -6  11       96.21      120.88     10.92 o
 -10  -6  11      119.62      128.25      7.21 o
  -9  -6  11      183.13      185.83      8.07 o
  -8  -6  11      732.48      716.97     18.30 o
  -7  -6  11      296.57      289.39     10.97 o
  -6  -6  11      761.47      736.67     18.27 o
  -5  -6  11     1581.15     1528.69     38.01 o
  -4  -6  11       12.16       15.07      5.20 o
  -3  -6  11     1135.96     1068.17     28.94 o
  -2  -6  11       55.67       47.74      6.80 o
  -1  -6  11     1689.21     1656.46     32.31 o
   0  -6  11      670.64      695.19     17.15 o
   1  -6  11      520.10      493.15     16.95 o
   2  -6  11      800.21      752.56     22.07 o
   3  -6  11      121.34      119.60     10.45 o
   4  -6  11      966.69      976.72     27.00 o
   5  -6  11      236.82      284.28     19.79 o
 -12  -5  11      309.04      365.11     23.41 o
 -11  -5  11      184.14      172.58      8.62 o
 -10  -5  11      420.90      406.71     11.88 o
  -9  -5  11      676.38      653.32     15.13 o
  -8  -5  11       40.07       38.92      4.36 o
  -7  -5  11     1736.80     1706.94     33.67 o
  -6  -5  11      622.57      619.74     16.19 o
  -5  -5  11      123.64      126.52      9.74 o
  -4  -5  11      346.72      338.16     11.80 o
  -3  -5  11      101.58      103.03      8.73 o
  -2  -5  11     1983.70     1885.45     44.61 o
  -1  -5  11      428.61      423.76     15.89 o
   0  -5  11     1130.44     1094.62     39.30 o
   1  -5  11     2032.94     1968.25     63.55 o
   2  -5  11      119.83      120.40     13.66 o
   3  -5  11      832.95      848.95     34.56 o
   4  -5  11      351.73      339.75     20.62 o
   5  -5  11      604.15      636.02     29.82 o
   6  -5  11      135.63      160.26     16.72 o
 -12  -4  11       46.84       50.23      7.37 o
 -11  -4  11      154.99      169.96      9.64 o
 -10  -4  11       59.98       73.94      5.88 o
  -9  -4  11      653.35      625.34     14.73 o
  -8  -4  11     1328.25     1284.00     27.36 o
  -7  -4  11       21.37       18.34      3.64 o
  -6  -4  11      539.10      527.03     14.77 o
  -5  -4  11      331.95      338.53     11.12 o
  -4  -4  11       52.77       47.94      5.24 o
  -3  -4  11      515.42      493.88     14.19 o
  -2  -4  11        4.98        3.07      4.12 o
  -1  -4  11     1173.99     1111.43     29.16 o
   0  -4  11      759.39      758.90     22.17 o
   1  -4  11       13.65       10.03      7.25 o
   2  -4  11      660.57      669.46     29.26 o
   3  -4  11      409.50      426.70     22.85 o
   4  -4  11      626.34      620.69     28.71 o
   5  -4  11      200.23      162.49     16.44 o
   6  -4  11      459.72      444.54     25.36 o
 -12  -3  11      311.74      272.02     20.62 o
 -11  -3  11      265.68      275.43     11.68 o
 -10  -3  11      531.16      546.10     16.02 o
  -9  -3  11      920.81      944.52     19.00 o
  -8  -3  11      309.68      303.37      9.66 o
  -7  -3  11     1251.59     1244.23     22.60 o
  -6  -3  11      183.79      180.99      8.61 o
  -5  -3  11      606.25      582.73     13.74 o
  -4  -3  11      569.30      592.71     15.89 o
  -3  -3  11      122.64      139.25      7.73 o
  -2  -3  11      452.08      450.16     13.52 o
  -1  -3  11      378.50      375.59     11.89 o
   0  -3  11      360.57      344.36     13.59 o
   1  -3  11      598.05      559.65     26.48 o
   2  -3  11      411.86      387.96     21.46 o
   3  -3  11     1311.39     1264.23     45.71 o
   4  -3  11      491.71      451.51     24.53 o
   5  -3  11      570.09      570.24     28.71 o
   6  -3  11      733.21      723.25     33.45 o
 -12  -2  11       28.85       24.25     10.03 o
 -11  -2  11      765.19      755.23     35.40 o
 -10  -2  11      706.58      713.39     22.93 o
  -9  -2  11       98.32       93.16     10.45 o
  -8  -2  11      774.16      810.11     28.62 o
  -7  -2  11      191.75      195.61      7.74 o
  -6  -2  11     1101.29     1041.09     22.89 o
  -5  -2  11      607.81      590.35     16.15 o
  -4  -2  11     1249.01     1274.24     27.00 o
  -3  -2  11     1441.57     1489.62     32.11 o
  -2  -2  11       84.41       76.50      6.11 o
  -1  -2  11      320.59      349.49     19.65 o
   0  -2  11     1213.51     1229.49     26.19 o
   1  -2  11      540.59      540.65     20.21 o
   2  -2  11     1029.20      996.94     39.02 o
   3  -2  11      156.48      146.32     15.33 o
   4  -2  11      596.95      532.34     27.03 o
   5  -2  11      951.74     1023.98     41.25 o
   6  -2  11      199.41      175.31     17.84 o
 -12  -1  11      521.39      523.14     28.43 o
 -11  -1  11      384.35      410.94     17.34 o
 -10  -1  11       73.67       79.25     11.71 o
  -9  -1  11      622.08      630.21     20.59 o
  -8  -1  11      139.62      133.58      9.52 o
  -7  -1  11      456.67      454.53     14.90 o
  -6  -1  11      310.01      297.37     10.81 o
  -5  -1  11     1062.00     1067.51     23.62 o
  -4  -1  11     2480.23     2509.29     47.31 o
  -3  -1  11      222.90      248.46      9.80 o
  -2  -1  11     1334.55     1351.14     28.66 o
  -1  -1  11      215.28      234.05      9.32 o
   0  -1  11      996.97     1025.89     22.75 o
   1  -1  11      621.06      655.00     24.81 o
   2  -1  11      305.69      314.66     19.79 o
   3  -1  11     1376.04     1337.25     48.77 o
   4  -1  11       34.79       31.49      9.20 o
   5  -1  11      154.78      153.29     16.72 o
   6  -1  11      487.37      538.47     28.71 o
 -12   0  11        5.21       18.95      9.20 o
 -11   0  11      314.66      316.74     15.27 o
 -10   0  11      387.70      426.71     17.14 o
  -9   0  11       64.06       69.60      7.59 o
  -8   0  11      547.75      529.03     18.13 o
  -7   0  11      214.25      195.00     10.62 o
  -6   0  11      125.58      134.17      7.85 o
  -5   0  11     2747.21     2617.73     49.05 o
  -4   0  11      363.96      351.63     21.59 o
  -3   0  11     3654.26     3667.79     65.45 o
  -2   0  11      196.87      203.87      8.97 o
  -1   0  11     2460.64     2434.45     45.47 o
   0   0  11      415.20      482.39     13.57 o
   1   0  11     1183.50     1216.59     32.77 o
   2   0  11     1340.50     1382.68     48.77 o
   3   0  11      119.94      119.29     14.49 o
   4   0  11     1300.70     1437.31     51.56 o
   5   0  11       90.19       81.66     12.82 o
   6   0  11        2.36       -4.74      8.08 o
 -12   1  11      507.26      538.47     29.26 o
 -11   1  11      357.72      367.71     16.65 o
 -10   1  11       94.02      106.60     13.94 o
  -9   1  11      622.28      594.45     20.30 o
  -8   1  11      136.88      131.74      9.52 o
  -7   1  11      439.68      398.15     15.45 o
  -6   1  11      332.46      318.60     11.19 o
  -5   1  11     1029.50     1018.39     23.34 o
  -4   1  11     2482.75     2534.84     47.25 o
  -3   1  11      218.42      234.58      9.65 o
  -2   1  11     1388.13     1440.06     28.92 o
  -1   1  11      193.08      220.10     11.82 o
   0   1  11     1007.32     1047.46     28.92 o
   1   1  11      632.21      675.95     21.81 o
   2   1  11      306.62      340.03     20.35 o
   3   1  11     1419.51     1429.22     49.61 o
   4   1  11       25.53       33.45      9.48 o
   5   1  11      150.68      143.81     16.72 o
   6   1  11      474.31      518.68     28.99 o
 -12   2  11       25.23       36.23     11.43 o
 -11   2  11      746.96      722.28     24.34 o
 -10   2  11      674.15      662.93     22.47 o
  -9   2  11       87.19       73.94      7.98 o
  -8   2  11      760.26      758.92     23.35 o
  -7   2  11      201.49      200.54      9.33 o
  -6   2  11     1145.62     1076.32     24.01 o
  -5   2  11      610.93      586.79     15.83 o
  -4   2  11     1227.71     1239.57     57.00 o
  -3   2  11     1395.83     1438.44     40.13 o
  -2   2  11       79.06       80.17      7.97 o
  -1   2  11      363.73      385.02     15.31 o
   0   2  11     1260.90     1254.69     33.29 o
   1   2  11      527.94      545.43     25.92 o
   2   2  11     1081.42     1071.08     39.86 o
   3   2  11      149.60      170.57     15.89 o
   4   2  11      617.57      572.47     28.15 o
   5   2  11      927.63     1028.16     41.81 o
   6   2  11      195.72      201.23     19.51 o
 -12   3  11      294.95      273.41     22.58 o
 -11   3  11      246.44      256.57     16.72 o
 -10   3  11      545.36      576.52     20.30 o
  -9   3  11      882.42      881.56     26.51 o
  -8   3  11      310.98      284.64     11.53 o
  -7   3  11     1277.60     1255.57     27.30 o
  -6   3  11      203.45      206.86      9.16 o
  -5   3  11      641.18      634.07     16.33 o
  -4   3  11      553.25      564.34     15.59 o
  -3   3  11      131.51      130.44     14.77 o
  -2   3  11      419.26      435.62     25.36 o
  -1   3  11      382.42      365.39     22.85 o
   0   3  11      319.62      308.81     21.18 o
   1   3  11      643.91      634.06     27.87 o
   2   3  11      399.35      382.95     21.74 o
   3   3  11     1190.89     1252.24     46.27 o
   4   3  11      479.42      496.10     26.48 o
   5   3  11      571.12      600.06     30.10 o
 -12   4  11       52.89       47.94     12.82 o
 -11   4  11      138.14      153.69     13.94 o
 -10   4  11       59.52       77.27     10.17 o
  -9   4  11      673.60      648.73     21.37 o
  -8   4  11     1362.17     1297.55     28.70 o
  -7   4  11       25.33       19.65      4.54 o
  -6   4  11      582.07      565.32     15.57 o
  -5   4  11      326.73      316.53     11.15 o
  -4   4  11       38.93       27.31      7.53 o
  -3   4  11      418.72      384.06     25.36 o
  -2   4  11        4.51       -1.11      6.13 o
  -1   4  11     1161.90     1108.15     47.38 o
   0   4  11      744.13      738.02     35.95 o
 -11   5  11      206.88      196.80     13.09 o
 -10   5  11      445.58      455.52     15.37 o
  -9   5  11      702.85      680.19     18.89 o
  -8   5  11       38.21       39.91      5.66 o
  -7   5  11     1737.50     1714.23     35.24 o
  -6   5  11      608.62      623.71     21.83 o
  -5   5  11      152.06      156.36     16.44 o
  -4   5  11      326.02      314.38     22.30 o
  -3   5  11      106.13       98.38     13.66 o
  -2   5  11     2060.76     1953.76     73.02 o
  -1   5  11      411.72      381.55     24.53 o
   0   5  11     1128.23     1097.28     47.66 o
 -11   6  11       97.59      126.55     11.25 o
 -10   6  11      142.52      149.15     11.32 o
  -9   6  11      177.76      176.95     11.79 o
  -8   6  11      705.20      696.20     23.50 o
  -7   6  11      301.06      301.29     22.85 o
  -6   6  11      765.70      735.79     37.63 o
  -5   6  11     1501.23     1453.75     61.32 o
  -4   6  11        7.38        4.18      8.36 o
  -3   6  11     1171.84     1072.75     47.10 o
  -2   6  11       62.07       52.68     10.87 o
  -1   6  11     1630.71     1610.66     64.94 o
   0   6  11      630.97      603.13     33.45 o
 -11   7  11      162.35      160.66     12.59 o
 -10   7  11       62.27       56.40      8.37 o
  -9   7  11      153.72      171.13     18.95 o
  -8   7  11       89.95       83.61     14.21 o
  -7   7  11      390.26      401.34     27.59 o
  -6   7  11      282.26      249.17     20.62 o
  -5   7  11      395.51      407.47     26.20 o
  -4   7  11     1402.17     1282.34     54.91 o
  -3   7  11       38.88       42.92     10.59 o
  -2   7  11     2248.07     2228.01     82.22 o
  -1   7  11      728.57      751.68     38.18 o
 -10   8  11      360.52      402.74     28.99 o
  -9   8  11      175.23      212.66     20.90 o
  -8   8  11      403.56      391.87     27.31 o
  -7   8  11       51.83       62.71     12.82 o
  -6   8  11      534.07      549.62     31.77 o
  -5   8  11      376.82      365.67     24.81 o
  -4   8  11      173.63      157.47     17.00 o
  -3   8  11     1918.98     1889.37     73.30 o
  -2   8  11      299.70      271.46     21.46 o
  -1   8  11      532.84      512.27     29.82 o
  -9   9  11      711.68      724.09     40.41 o
  -8   9  11       34.54       36.79     11.43 o
  -7   9  11      372.99      363.99     26.48 o
  -6   9  11       20.11       13.66      8.92 o
  -5   9  11      480.62      542.93     31.22 o
  -4   9  11      357.20      367.90     25.08 o
  -3   9  11       57.67       67.17     12.82 o
  -2   9  11      643.69      648.00     34.00 o
  -1   9  11        5.64        8.08      8.08 o
  -9  10  11      194.45      202.62     21.18 o
  -8  10  11      422.83      446.77     30.10 o
  -7  10  11       18.58       15.89      9.48 o
  -6  10  11      985.62     1011.72     46.82 o
  -5  10  11       42.09       38.18     11.43 o
  -4  10  11      579.04      578.32     32.61 o
  -3  10  11      753.72      681.45     36.51 o
  -2  10  11      129.93      132.39     16.72 o
  -8  11  11      145.56      166.11     19.79 o
  -7  11  11      345.04      379.88     27.03 o
  -6  11  11      102.28       91.70     15.33 o
  -5  11  11      590.20      623.47     34.84 o
  -4  11  11      908.75      905.81     45.15 o
  -3  11  11       52.13       54.35     12.54 o
  -2  11  11      613.62      707.64     37.90 o
  -6  12  11      507.53      563.27     33.72 o
  -5  12  11      662.52      727.43     38.46 o
  -4  12  11       19.30       17.00      9.48 o
  -3  12  11      756.79      828.05     42.09 o
  -5 -11  12       19.35       16.72      8.36 o
  -4 -11  12      505.99      462.34     17.93 o
  -3 -11  12      619.70      640.21     21.28 o
  -2 -11  12       51.20       46.15      6.99 o
  -1 -11  12      488.09      502.02     18.01 o
   0 -11  12      267.16      280.38     18.12 o
  -7 -10  12      209.10      228.82     19.79 o
  -6 -10  12      124.78      128.49     16.44 o
  -5 -10  12      785.54      761.10     25.25 o
  -4 -10  12      284.40      296.88     14.96 o
  -3 -10  12       19.20       18.99      4.74 o
  -2 -10  12      274.03      257.16     10.87 o
  -1 -10  12       24.52       21.41      5.67 o
   0 -10  12      320.59      309.70     13.96 o
   1 -10  12      242.28      247.39     12.68 o
  -8  -9  12       57.09       45.15     11.71 o
  -7  -9  12      493.31      559.04     30.10 o
  -6  -9  12      782.81      801.75     26.09 o
  -5  -9  12       96.13      104.33     11.15 o
  -4  -9  12       82.01       87.21      9.12 o
  -3  -9  12      492.35      491.78     18.98 o
  -2  -9  12       14.69       15.99      4.44 o
  -1  -9  12       96.26      101.21      7.42 o
   0  -9  12       12.83        8.68      5.71 o
   1  -9  12      588.61      557.50     19.02 o
   2  -9  12      898.29      890.75     25.62 o
  -9  -8  12       53.33       63.89      7.58 o
  -8  -8  12      394.33      406.59     18.13 o
  -7  -8  12      702.48      720.54     24.53 o
  -6  -8  12       51.91       58.64      8.08 o
  -5  -8  12      516.27      532.82     20.18 o
  -4  -8  12      516.97      502.75     19.39 o
  -3  -8  12      354.11      340.81     15.45 o
  -2  -8  12     1027.29      992.51     28.61 o
  -1  -8  12       79.06       71.67      6.45 o
   0  -8  12      823.26      876.51     36.37 o
   1  -8  12      343.65      360.65     25.50 o
   2  -8  12      929.06      924.49     26.11 o
   3  -8  12      756.79      716.83     22.37 o
 -10  -7  12      166.73      160.69     11.51 o
  -9  -7  12       90.60       83.28      7.28 o
  -8  -7  12      193.25      186.60      9.55 o
  -7  -7  12        1.65        0.17      5.40 o
  -6  -7  12     1196.41     1189.13     33.76 o
  -5  -7  12       23.93       22.30      6.31 o
  -4  -7  12      895.12      881.34     26.76 o
  -3  -7  12      711.80      730.85     23.43 o
  -2  -7  12      237.70      236.91     12.81 o
  -1  -7  12      662.73      626.05     21.15 o
   0  -7  12      119.57      143.26     14.77 o
   1  -7  12     1010.77     1019.52     39.58 o
   2  -7  12       54.84       61.87     10.59 o
   3  -7  12       81.43       74.69     11.43 o
   4  -7  12      580.00      577.49     28.43 o
 -10  -6  12      315.95      347.62     12.84 o
  -9  -6  12      478.84      505.89     15.75 o
  -8  -6  12       23.09       16.02      4.83 o
  -7  -6  12     1043.84     1059.74     23.94 o
  -6  -6  12       88.23      100.42     10.45 o
  -5  -6  12     1852.48     1803.81     43.53 o
  -4  -6  12      539.81      534.66     19.31 o
  -3  -6  12      540.30      550.88     19.61 o
  -2  -6  12     1524.85     1520.55     38.21 o
  -1  -6  12       23.57       26.67      6.01 o
   0  -6  12     1401.42     1394.18     35.52 o
   1  -6  12       57.33       42.64      9.75 o
   2  -6  12      155.27      153.57     15.33 o
   3  -6  12      145.52      123.75     14.77 o
   4  -6  12      463.56      411.93     23.69 o
 -11  -5  12      228.44      209.98     12.41 o
 -10  -5  12        0.03       -2.03      3.61 o
  -9  -5  12      631.38      673.14     15.87 o
  -8  -5  12     1025.95     1022.58     23.65 o
  -7  -5  12      353.42      351.67     12.42 o
  -6  -5  12      859.56      866.22     20.54 o
  -5  -5  12      202.75      197.63     18.12 o
  -4  -5  12      942.20      932.78     26.99 o
  -3  -5  12      454.74      457.32     17.24 o
  -2  -5  12      831.15      812.56     24.14 o
  -1  -5  12     1363.66     1328.74     34.26 o
   0  -5  12       25.78       28.06      6.01 o
   1  -5  12      308.95      274.25     18.95 o
   2  -5  12      395.91      363.72     21.74 o
   3  -5  12      247.09      270.07     19.51 o
   4  -5  12      906.42      862.05     36.51 o
 -11  -4  12      132.30      110.75     15.05 o
 -10  -4  12     1139.40     1139.36     25.88 o
  -9  -4  12      601.68      619.36     17.02 o
  -8  -4  12      474.57      463.75     12.59 o
  -7  -4  12      572.27      568.71     16.00 o
  -6  -4  12      125.76      126.32      7.89 o
  -5  -4  12      351.75      345.21     12.21 o
  -4  -4  12      111.59      114.21      7.84 o
  -3  -4  12      515.54      501.78     18.13 o
  -2  -4  12      586.19      552.13     19.21 o
  -1  -4  12      277.97      279.49     14.77 o
   0  -4  12     1483.38     1402.73     35.26 o
   1  -4  12     1122.78     1205.14     44.59 o
   2  -4  12      188.70      177.82     16.17 o
   3  -4  12      539.33      562.99     27.87 o
   4  -4  12       71.75       68.84     11.71 o
   5  -4  12      881.70      896.05     38.46 o
 -11  -3  12      708.64      666.12     32.61 o
 -10  -3  12       28.48       31.02      6.47 o
  -9  -3  12     1065.70     1015.37     29.49 o
  -8  -3  12      732.36      752.80     19.23 o
  -7  -3  12      408.36      408.80     13.18 o
  -6  -3  12      638.31      632.52     17.81 o
  -5  -3  12      353.80      346.55     12.46 o
  -4  -3  12      491.99      524.39     15.14 o
  -3  -3  12      386.72      395.70     12.99 o
  -2  -3  12      371.25      378.13     15.68 o
  -1  -3  12      901.36      879.52     25.23 o
   0  -3  12      266.47      263.76     12.90 o
   1  -3  12      452.38      420.57     23.41 o
   2  -3  12      718.34      721.86     32.05 o
   3  -3  12       36.37       34.56      9.75 o
   4  -3  12     1106.38     1157.48     44.87 o
   5  -3  12       63.86       53.23     11.71 o
 -11  -2  12      146.94      159.77     11.82 o
 -10  -2  12      456.23      458.01     18.41 o
  -9  -2  12      382.85      344.56     16.03 o
  -8  -2  12      389.79      400.86     15.96 o
  -7  -2  12     1118.91     1041.27     23.92 o
  -6  -2  12      285.45      262.84     11.07 o
  -5  -2  12      938.83      963.27     22.87 o
  -4  -2  12       98.60      120.11      7.98 o
  -3  -2  12      670.26      712.05     18.48 o
  -2  -2  12      678.13      701.54     18.07 o
  -1  -2  12      490.56      490.51     14.37 o
   0  -2  12     1227.89     1246.80     32.81 o
   1  -2  12      267.63      263.38     19.23 o
   2  -2  12      652.04      647.72     29.54 o
   3  -2  12     1745.33     1699.29     58.81 o
   4  -2  12       21.69       23.97      8.92 o
   5  -2  12      640.48      644.93     32.05 o
 -12  -1  12       22.68       31.22     10.31 o
 -11  -1  12      309.99      300.79     15.17 o
 -10  -1  12      222.72      244.14     13.30 o
  -9  -1  12       85.38       82.82      8.36 o
  -8  -1  12      534.04      542.53     19.41 o
  -7  -1  12      189.25      193.43     11.21 o
  -6  -1  12     1077.21     1082.23     24.85 o
  -5  -1  12      780.49      756.52     19.55 o
  -4  -1  12     1318.23     1350.11     29.04 o
  -3  -1  12     1296.44     1307.74     27.83 o
  -2  -1  12       43.16       43.23      5.19 o
  -1  -1  12     1353.61     1396.79     29.55 o
   0  -1  12      311.87      312.76     14.37 o
   1  -1  12     1272.89     1296.00     47.94 o
   2  -1  12      410.46      410.26     23.69 o
   3  -1  12      328.18      346.99     22.02 o
   4  -1  12      493.25      500.56     26.76 o
   5  -1  12       58.58       60.48     12.26 o
 -12   0  12      200.50      192.31     18.95 o
 -11   0  12      145.46      148.87     11.41 o
 -10   0  12        4.20       -1.19      4.63 o
  -9   0  12      465.27      417.43     24.94 o
  -8   0  12      316.09      300.05     13.89 o
  -7   0  12       96.41      108.51      7.76 o
  -6   0  12        5.13        4.42      3.78 o
  -5   0  12     1678.89     1707.65     34.89 o
  -4   0  12      826.12      841.42     20.64 o
  -3   0  12      233.79      225.08      9.90 o
  -2   0  12     1066.06     1068.03     24.04 o
  -1   0  12       40.20       50.63      7.09 o
   0   0  12     1885.97     1871.31     46.68 o
   1   0  12        3.63       14.49      7.80 o
   2   0  12     1145.64     1154.69     43.76 o
   3   0  12      859.02      879.61     36.79 o
   4   0  12        0.19       -6.41      6.97 o
   5   0  12      499.41      516.73     28.71 o
 -12   1  12       23.61       24.81     10.59 o
 -11   1  12      287.79      299.54     16.44 o
 -10   1  12      218.20      228.51     19.23 o
  -9   1  12      100.43      109.71     14.21 o
  -8   1  12      590.80      601.87     19.90 o
  -7   1  12      195.38      177.82     12.28 o
  -6   1  12     1067.03     1060.92     24.62 o
  -5   1  12      817.71      789.14     24.32 o
  -4   1  12     1322.96     1359.56     36.15 o
  -3   1  12     1270.74     1251.62     27.50 o
  -2   1  12       45.54       35.07      7.66 o
  -1   1  12     1391.11     1439.11     51.70 o
   0   1  12      297.36      298.45     14.37 o
   1   1  12     1321.33     1362.05     48.50 o
   2   1  12      384.74      441.75     24.53 o
   3   1  12      342.68      379.60     23.13 o
   4   1  12      498.74      506.42     27.59 o
   5   1  12       58.66       47.94     11.71 o
 -11   2  12      145.32      154.43     12.18 o
 -10   2  12      498.99      495.72     20.76 o
  -9   2  12      422.75      404.98     29.68 o
  -8   2  12      364.27      342.57     12.85 o
  -7   2  12     1168.56     1084.94     24.88 o
  -6   2  12      289.47      274.90     11.01 o
  -5   2  12      940.02      955.33     28.21 o
  -4   2  12       85.66       96.29      8.76 o
  -3   2  12      700.10      705.14     35.40 o
  -2   2  12      676.90      663.05     33.72 o
  -1   2  12      494.10      456.81     26.76 o
   0   2  12     1322.15     1356.96     35.79 o
   1   2  12      292.17      302.68     20.07 o
   2   2  12      610.09      584.73     28.99 o
   3   2  12     1693.68     1734.69     59.92 o
   4   2  12       24.70       31.49     10.03 o
   5   2  12      638.82      671.97     33.17 o
 -11   3  12      678.06      732.15     24.83 o
 -10   3  12       22.84       28.23      6.78 o
  -9   3  12     1078.55     1055.36     25.44 o
  -8   3  12      748.87      743.00     19.86 o
  -7   3  12      395.11      386.80     13.34 o
  -6   3  12      682.83      657.12     17.59 o
  -5   3  12      333.37      342.92     15.93 o
  -4   3  12      430.79      442.31     28.15 o
  -3   3  12      374.72      353.13     23.97 o
  -2   3  12      389.19      387.69     24.53 o
  -1   3  12      905.79      894.94     40.97 o
   0   3  12      276.39      270.91     20.62 o
 -11   4  12      131.24      119.41     27.17 o
 -10   4  12     1161.01     1128.49     27.59 o
  -9   4  12      574.01      589.02     17.99 o
  -8   4  12      493.43      498.48     15.54 o
  -7   4  12      586.25      584.56     24.28 o
  -6   4  12      123.89      127.79     10.94 o
  -5   4  12      283.78      279.97     14.96 o
  -4   4  12       91.88       97.55     14.21 o
  -3   4  12      537.18      553.80     30.10 o
  -2   4  12      658.63      631.00     32.05 o
  -1   4  12      283.50      275.64     20.90 o
   0   4  12     1386.74     1343.94     56.86 o
 -11   5  12      233.54      229.93     12.48 o
 -10   5  12        0.32        1.59      4.75 o
  -9   5  12      633.89      667.31     19.35 o
  -8   5  12     1009.40      992.36     31.27 o
  -7   5  12      370.81      329.71     24.81 o
  -6   5  12      830.42      771.19     40.41 o
  -5   5  12      196.18      212.93     19.51 o
  -4   5  12      912.09      921.97     43.76 o
  -3   5  12      486.33      471.58     28.15 o
  -2   5  12      807.09      744.99     38.18 o
  -1   5  12     1295.43     1302.69     55.46 o
   0   5  12       34.73       32.61     10.31 o
 -10   6  12      320.50      357.21     25.78 o
  -9   6  12      477.68      508.65     32.33 o
  -8   6  12       14.23       18.95     10.03 o
  -7   6  12      981.00      976.60     48.22 o
  -6   6  12       83.20       96.99     15.33 o
  -5   6  12     1814.36     1647.45     69.68 o
  -4   6  12      535.60      490.81     30.10 o
  -3   6  12      534.20      556.86     31.77 o
  -2   6  12     1519.16     1494.44     62.15 o
  -1   6  12       26.29       30.94     10.31 o
   0   6  12     1354.30     1307.15     57.41 o
 -10   7  12      179.89      193.70     21.18 o
  -9   7  12       65.39       65.78     14.21 o
  -8   7  12      186.01      198.72     20.62 o
  -7   7  12        1.73       -0.84      8.36 o
  -6   7  12     1288.84     1316.62     56.02 o
  -5   7  12       28.69       33.45     11.15 o
  -4   7  12      897.95      891.59     43.20 o
  -3   7  12      739.02      742.76     38.18 o
  -2   7  12      221.85      209.59     19.79 o
  -1   7  12      677.41      654.13     35.12 o
  -9   8  12       53.28       69.40     14.21 o
  -8   8  12      362.16      379.88     27.87 o
  -7   8  12      712.07      756.14     39.86 o
  -6   8  12       50.01       43.76     11.98 o
  -5   8  12      587.08      604.24     33.72 o
  -4   8  12      534.63      545.99     32.05 o
  -3   8  12      361.24      334.45     24.81 o
  -2   8  12     1030.03     1009.77     47.10 o
  -1   8  12       81.27       68.56     13.38 o
  -8   9  12       58.78       52.95     13.10 o
  -7   9  12      494.78      555.19     33.72 o
  -6   9  12      807.66      821.08     42.09 o
  -5   9  12      102.49      115.11     16.17 o
  -4   9  12       89.89       98.94     15.61 o
  -3   9  12      518.92      541.25     31.77 o
  -2   9  12       14.83       17.28      9.20 o
  -7  10  12      208.67      213.21     21.46 o
  -6  10  12      127.33      153.57     18.12 o
  -5  10  12      770.30      786.52     40.69 o
  -4  10  12      282.29      297.66     24.25 o
  -3  10  12       16.33        7.80      8.92 o
  -2  10  12      266.38      266.17     22.58 o
  -6  11  12      344.69      372.91     27.31 o
  -5  11  12       14.56       19.79     10.03 o
  -4  11  12      506.78      490.81     31.49 o
  -3  11  12      575.73      624.87     36.23 o
  -4 -10  13      258.93      245.54     19.51 o
  -3 -10  13      124.10      110.93     14.77 o
  -2 -10  13       14.16        3.07      8.08 o
  -1 -10  13      228.52      219.34     17.00 o
  -6  -9  13      274.95      311.60     22.30 o
  -5  -9  13      670.32      664.44     32.33 o
  -4  -9  13      206.61      207.64     18.39 o
  -3  -9  13       67.89       64.94     11.43 o
  -2  -9  13      337.15      321.91     21.46 o
  -1  -9  13       57.52       56.30     11.15 o
   0  -9  13      520.94      491.92     26.20 o
  -8  -8  13       79.07       73.02     13.66 o
  -7  -8  13      948.36      912.50     41.25 o
  -6  -8  13      773.41      787.07     26.19 o
  -5  -8  13       27.68       28.59      6.99 o
  -4  -8  13      468.84      456.62     23.97 o
  -3  -8  13      203.83      197.98     12.61 o
  -2  -8  13      229.47      197.00     12.59 o
  -1  -8  13      156.81      156.88     14.35 o
   0  -8  13       77.42       79.99     11.98 o
   1  -8  13      416.96      448.17     24.81 o
  -9  -7  13      307.52      358.70     20.62 o
  -8  -7  13      409.45      423.08     27.03 o
  -7  -7  13      612.54      636.28     23.25 o
  -6  -7  13      400.47      390.53     18.67 o
  -5  -7  13      699.75      720.73     24.32 o
  -4  -7  13      136.62      148.53     11.72 o
  -3  -7  13     1065.17     1070.87     30.89 o
  -2  -7  13      179.15      183.17     12.12 o
  -1  -7  13      548.17      518.10     30.52 o
   0  -7  13      574.51      561.32     27.87 o
   1  -7  13       19.76       14.49      8.36 o
   2  -7  13      297.64      304.91     20.62 o
  -9  -6  13      406.10      441.83     17.97 o
  -8  -6  13      871.39      908.10     22.50 o
  -7  -6  13      521.09      533.14     20.69 o
  -6  -6  13      615.58      608.31     21.97 o
  -5  -6  13      330.71      346.09     31.77 o
  -4  -6  13     1402.83     1398.16     69.96 o
  -3  -6  13      210.10      229.88     13.20 o
  -2  -6  13     1339.66     1364.33     48.08 o
  -1  -6  13      532.46      568.82     21.88 o
   0  -6  13      213.19      235.23     18.12 o
   1  -6  13      314.15      300.73     20.62 o
   2  -6  13        9.73       -0.84      7.53 o
 -10  -5  13     1245.79     1309.10     49.61 o
  -9  -5  13      366.78      386.58     14.09 o
  -8  -5  13      705.18      767.91     20.06 o
  -7  -5  13      716.73      716.37     19.03 o
  -6  -5  13       31.63       34.66      6.90 o
  -5  -5  13      261.61      283.49     14.38 o
  -4  -5  13      242.01      253.63     13.67 o
  -3  -5  13     1726.93     1717.88     53.93 o
  -2  -5  13      646.22      630.99     21.38 o
  -1  -5  13      594.18      572.30     23.97 o
   0  -5  13      786.25      778.16     34.00 o
   1  -5  13      126.50      120.68     15.05 o
   2  -5  13      411.22      399.11     23.69 o
   3  -5  13      339.94      341.98     22.30 o
 -10  -4  13      284.76      294.87     21.18 o
  -9  -4  13      862.71      898.28     40.13 o
  -8  -4  13       83.39       81.57      9.07 o
  -7  -4  13        6.47        5.92      5.42 o
  -6  -4  13      166.94      190.32     10.03 o
  -5  -4  13        1.93        2.12      4.07 o
  -4  -4  13      363.91      383.12     27.31 o
  -3  -4  13       14.14        5.85      5.15 o
  -2  -4  13      266.29      269.82     13.69 o
  -1  -4  13     1009.27      997.29     28.47 o
   0  -4  13      192.16      186.45     11.70 o
   1  -4  13      619.05      599.23     29.54 o
   2  -4  13       58.81       56.58     11.15 o
   3  -4  13      420.90      413.61     24.53 o
 -10  -3  13      454.89      428.38     25.36 o
  -9  -3  13      142.23      165.47     11.62 o
  -8  -3  13      484.26      492.36     19.11 o
  -7  -3  13      145.02      152.05      9.51 o
  -6  -3  13      141.14      141.49      8.99 o
  -5  -3  13      554.40      570.81     16.69 o
  -4  -3  13       17.54       22.55      5.08 o
  -3  -3  13      588.59      574.82     16.64 o
  -2  -3  13      579.97      563.71     19.61 o
  -1  -3  13       71.49       59.28      7.57 o
   0  -3  13     1216.14     1210.99     32.42 o
   1  -3  13      153.95      146.60     16.17 o
   2  -3  13      880.52      845.88     36.51 o
   3  -3  13      313.51      295.15     21.18 o
   4  -3  13      534.80      515.61     28.43 o
 -11  -2  13      403.42      438.69     25.92 o
 -10  -2  13       20.58       27.74      6.40 o
  -9  -2  13      255.83      253.78     13.69 o
  -8  -2  13      329.82      312.75     15.08 o
  -7  -2  13      406.11      384.88     13.92 o
  -6  -2  13      676.36      672.61     18.72 o
  -5  -2  13      136.06      147.18      9.15 o
  -4  -2  13     1254.73     1273.86     28.46 o
  -3  -2  13      294.74      302.14     15.37 o
  -2  -2  13      650.54      653.24     17.86 o
  -1  -2  13      995.50     1035.77     30.94 o
   0  -2  13       57.03       59.92     11.15 o
   1  -2  13      809.14      865.39     36.79 o
   2  -2  13      328.55      378.21     23.41 o
   3  -2  13      653.35      671.41     32.33 o
   4  -2  13      326.57      318.57     22.30 o
 -11  -1  13       39.22       48.50     11.15 o
 -10  -1  13      213.38      215.89     13.10 o
  -9  -1  13       46.71       51.25      9.48 o
  -8  -1  13      523.87      484.00     15.77 o
  -7  -1  13      312.61      320.84     12.50 o
  -6  -1  13      243.51      237.28     13.21 o
  -5  -1  13     1830.82     1831.20     37.62 o
  -4  -1  13       70.17       77.07      7.00 o
  -3  -1  13      383.18      395.10     13.52 o
  -2  -1  13      226.72      221.25     10.18 o
  -1  -1  13      594.98      612.27     21.46 o
   0  -1  13      702.43      737.45     23.98 o
   1  -1  13       37.11       35.67     10.03 o
   2  -1  13     1029.28     1051.01     42.09 o
   3  -1  13      657.51      643.54     31.77 o
   4  -1  13       80.66       81.10     13.38 o
 -11   0  13      248.98      235.23     20.35 o
 -10   0  13       20.11       24.82      9.75 o
  -9   0  13      575.89      538.15     19.80 o
  -8   0  13      135.86      152.04      9.30 o
  -7   0  13      956.29      923.66     23.18 o
  -6   0  13     1626.70     1567.78     42.02 o
  -5   0  13       16.34       21.54      5.96 o
  -4   0  13     1556.78     1598.47     42.10 o
  -3   0  13      189.51      206.04      9.94 o
  -2   0  13      640.07      672.43     22.88 o
  -1   0  13      504.96      530.04     19.88 o
   0   0  13      811.55      786.82     25.37 o
   1   0  13     1043.95     1077.77     42.64 o
   2   0  13       36.71       44.04     10.87 o
   3   0  13       75.47       76.37     12.82 o
   4   0  13      203.82      213.77     19.79 o
 -11   1  13       35.03       49.05     11.71 o
 -10   1  13      217.31      206.88     12.97 o
  -9   1  13       47.89       48.18      6.69 o
  -8   1  13      535.75      495.28     15.84 o
  -7   1  13      310.20      310.76     12.27 o
  -6   1  13      239.60      226.90     13.02 o
  -5   1  13     1836.06     1828.02     59.09 o
  -4   1  13       74.26       61.87     12.54 o
  -3   1  13      420.84      451.51     26.76 o
  -2   1  13      273.46      272.00     20.21 o
  -1   1  13      593.46      603.66     21.64 o
   0   1  13      659.19      699.60     24.00 o
   1   1  13       37.12       39.86     10.03 o
   2   1  13      998.02     1041.54     42.36 o
   3   1  13      628.81      710.15     33.45 o
   4   1  13       92.44       76.92     13.38 o
 -11   2  13      382.86      408.87     26.20 o
 -10   2  13       17.90       27.45      6.60 o
  -9   2  13      287.14      294.97     12.38 o
  -8   2  13      360.43      336.21     12.90 o
  -7   2  13      378.12      344.14     13.03 o
  -6   2  13      661.45      634.34     18.15 o
  -5   2  13      140.93      158.03     17.56 o
  -4   2  13     1278.67     1257.82     54.35 o
  -3   2  13      308.92      292.37     22.30 o
  -2   2  13      707.47      658.03     34.28 o
  -1   2  13      985.15     1008.93     45.71 o
   0   2  13       66.80       73.30     12.54 o
   2   2  13      310.43      366.78     23.97 o
   3   2  13      682.46      734.40     34.56 o
   4   2  13      296.20      308.25     23.69 o
 -11   3  13      409.59      438.13     31.22 o
 -10   3  13      484.32      491.36     16.52 o
  -9   3  13      149.50      160.46      9.77 o
  -8   3  13      456.74      441.64     15.03 o
  -7   3  13      169.35      182.70      9.59 o
  -6   3  13      122.12      130.44     16.72 o
  -5   3  13      485.62      482.17     30.66 o
  -4   3  13       15.69        8.92      8.36 o
  -3   3  13      638.18      580.27     32.05 o
  -2   3  13      571.63      536.24     30.94 o
  -1   3  13       82.50       91.97     13.94 o
   0   3  13     1237.26     1203.19     52.40 o
 -10   4  13      282.99      282.81     12.97 o
  -9   4  13      827.06      847.12     22.82 o
  -8   4  13       83.25       70.70      9.16 o
  -7   4  13       12.98       11.65      6.07 o
  -6   4  13      127.88      143.30     12.00 o
  -5   4  13        3.63       10.87      8.08 o
  -4   4  13      376.13      374.59     25.92 o
  -3   4  13       15.07       18.95      8.36 o
  -2   4  13      268.35      262.54     21.18 o
  -1   4  13     1047.20     1003.08     46.27 o
   0   4  13      180.63      171.13     18.12 o
 -10   5  13     1294.15     1398.57     62.43 o
  -9   5  13      356.22      369.57     28.43 o
  -8   5  13      681.72      686.46     39.58 o
  -7   5  13      703.36      687.30     38.18 o
  -6   5  13       21.58       21.46     10.03 o
  -5   5  13      279.72      279.82     22.58 o
  -4   5  13      249.90      244.15     21.18 o
  -3   5  13     1708.15     1618.75     68.01 o
  -2   5  13      623.81      605.08     34.00 o
  -1   5  13      594.93      568.29     32.61 o
  -9   6  13      398.16      413.61     30.38 o
  -8   6  13      832.53      861.77     45.71 o
  -7   6  13      534.40      536.24     33.17 o
  -6   6  13      663.62      643.82     36.23 o
  -5   6  13      337.86      329.43     25.08 o
  -4   6  13     1375.61     1369.30     59.64 o
  -3   6  13      215.96      216.28     20.62 o
  -2   6  13     1306.82     1288.20     57.69 o
  -1   6  13      480.36      496.66     31.49 o
  -9   7  13      300.64      309.09     26.48 o
  -8   7  13      428.28      472.97     31.49 o
  -7   7  13      631.90      679.77     38.46 o
  -6   7  13      412.94      410.82     28.43 o
  -5   7  13      737.66      731.89     39.30 o
  -4   7  13      136.36      153.01     18.39 o
  -3   7  13     1063.17     1081.67     50.17 o
  -2   7  13      164.34      155.24     18.39 o
  -1   7  13      549.04      499.73     31.49 o
  -8   8  13       92.74       98.38     17.00 o
  -7   8  13      976.02     1027.88     49.33 o
  -6   8  13      768.94      782.34     42.09 o
  -5   8  13       24.22       29.54     11.43 o
  -4   8  13      496.28      493.59     31.22 o
  -3   8  13      204.46      189.52     19.79 o
  -2   8  13      234.24      230.21     21.46 o
  -1   8  13      150.90      162.49     18.39 o
  -7   9  13       86.77       99.78     16.72 o
  -6   9  13      274.71      287.91     24.81 o
  -5   9  13      640.65      634.06     37.35 o
  -4   9  13      203.49      214.89     21.18 o
  -3   9  13       62.79       61.32     13.94 o
  -2   9  13      333.14      334.45     25.64 o
  -5  10  13       16.31       20.07     10.87 o
  -4  10  13      230.86      215.44     22.02 o
  -3  10  13      124.38      102.29     16.72 o
  -2  10  13        9.92       18.12     10.03 o
  -5  -8  14      451.77      473.81     27.31 o
  -4  -8  14       48.89       44.59     11.15 o
  -3  -8  14      288.13      274.81     20.90 o
  -2  -8  14      260.90      255.58     20.07 o
  -7  -7  14      457.03      450.12     27.87 o
  -6  -7  14      169.76      176.14     18.95 o
  -5  -7  14      186.95      174.19     18.39 o
  -4  -7  14      651.80      708.13     31.49 o
  -3  -7  14       54.98       57.07      8.36 o
  -2  -7  14      331.53      328.57     16.04 o
  -1  -7  14       28.26       29.54      9.75 o
  -8  -6  14      525.83      569.96     31.49 o
  -7  -6  14       72.12       80.83     14.21 o
  -6  -6  14      375.29      407.30     18.33 o
  -5  -6  14      472.09      488.71     19.81 o
  -4  -6  14      755.41      791.55     25.71 o
  -3  -6  14     1026.08     1006.62     29.94 o
  -2  -6  14        4.44        2.88      5.59 o
  -1  -6  14      265.66      240.48     13.99 o
   0  -6  14      454.57      458.76     25.92 o
  -8  -5  14        6.80       17.84      9.75 o
  -7  -5  14      179.53      168.76     12.70 o
  -6  -5  14       55.01       69.27      8.97 o
  -5  -5  14      930.13     1034.75     30.33 o
  -4  -5  14      968.92     1029.97     46.68 o
  -3  -5  14      277.86      250.10     14.08 o
  -2  -5  14      715.52      702.66     23.55 o
  -1  -5  14      421.81      441.53     18.13 o
   0  -5  14      230.94      198.16     18.39 o
   1  -5  14      238.00      243.59     20.07 o
  -8  -4  14      257.27      271.19     12.49 o
  -7  -4  14       33.91       23.97      5.63 o
  -6  -4  14      230.55      238.72     13.87 o
  -5  -4  14      146.25      156.09     21.18 o
  -4  -4  14      170.32      208.42     13.05 o
  -3  -4  14      977.78     1017.83     29.85 o
  -2  -4  14      513.49      528.37     19.61 o
  -1  -4  14      199.91      198.44     18.81 o
   0  -4  14      601.34      575.54     29.54 o
   1  -4  14       85.70       73.58     12.54 o
   2  -4  14      696.35      729.94     34.28 o
  -8  -3  14       22.32       20.54      6.83 o
  -7  -3  14      357.88      347.86     13.72 o
  -6  -3  14       29.89       22.02      5.48 o
  -5  -3  14      364.03      363.12     13.91 o
  -4  -3  14      536.94      563.15     20.50 o
  -3  -3  14       39.73       43.67      7.28 o
  -2  -3  14     1071.67     1020.23     29.66 o
  -1  -3  14      957.65      947.06     39.86 o
   0  -3  14      181.81      168.06     17.84 o
   1  -3  14      838.74      906.09     39.02 o
   2  -3  14      357.62      352.29     23.69 o
  -9  -2  14       55.41       49.53      7.94 o
  -8  -2  14      393.53      418.37     18.93 o
  -7  -2  14       73.22       81.58     11.57 o
  -6  -2  14      417.00      451.68     15.41 o
  -5  -2  14      350.96      372.47     13.89 o
  -4  -2  14      533.18      532.31     16.66 o
  -3  -2  14      825.59      844.70     21.85 o
  -2  -2  14       11.08       10.31      8.36 o
  -1  -2  14      738.15      713.78     33.45 o
   0  -2  14      970.46     1033.18     41.53 o
   1  -2  14      337.11      350.62     23.41 o
   2  -2  14      979.39     1018.13     42.64 o
 -10  -1  14      169.78      165.27     17.56 o
  -9  -1  14      784.73      836.64     22.85 o
  -8  -1  14       46.08       56.35     16.86 o
  -7  -1  14      814.47      846.97     28.16 o
  -6  -1  14      817.29      820.42     26.86 o
  -5  -1  14      384.38      378.16     17.10 o
  -4  -1  14      627.26      608.12     17.89 o
  -3  -1  14       47.68       45.96      7.88 o
  -2  -1  14      469.60      516.11     20.09 o
  -1  -1  14       18.10       37.07     10.31 o
   0  -1  14      883.50      946.78     39.58 o
   1  -1  14      401.90      429.49     25.36 o
   2  -1  14       15.16       20.62      9.75 o
 -10   0  14       49.68       27.37      7.89 o
  -9   0  14      361.21      384.88     14.68 o
  -8   0  14     1395.13     1391.71     40.16 o
  -7   0  14       43.15       38.07      7.42 o
  -6   0  14      814.95      835.73     27.38 o
  -5   0  14      910.48      938.25     29.44 o
  -4   0  14       91.38       89.74     14.49 o
  -3   0  14      177.56      193.98     18.39 o
  -2   0  14       36.88       52.70      7.98 o
  -1   0  14      898.92      966.54     29.77 o
   0   0  14       19.70       31.60      7.28 o
   1   0  14       76.99       83.61     13.10 o
   2   0  14      324.96      341.14     23.69 o
 -10   1  14      166.50      165.84     13.53 o
  -9   1  14      785.30      843.00     22.88 o
  -8   1  14       45.97       49.36      6.43 o
  -7   1  14      832.54      861.64     41.25 o
  -6   1  14      781.86      783.57     26.51 o
  -5   1  14      424.77      398.83     27.03 o
  -4   1  14      679.13      635.46     34.56 o
  -3   1  14       49.67       56.30     12.26 o
  -2   1  14      472.19      502.23     29.54 o
  -1   1  14       11.84       20.35      8.92 o
   0   1  14      874.54      891.59     42.92 o
   1   1  14      359.24      366.78     25.08 o
 -10   2  14      462.47      484.12     32.61 o
  -9   2  14       47.53       50.44      7.29 o
  -8   2  14      410.26      435.14     15.35 o
  -7   2  14       76.72       59.53      8.69 o
  -6   2  14      412.97      419.18     28.71 o
  -5   2  14      352.65      345.60     25.92 o
  -4   2  14      561.50      538.75     31.77 o
  -3   2  14      900.15      850.90     41.53 o
  -2   2  14       13.34       12.26      8.08 o
  -1   2  14      723.21      717.68     37.35 o
   0   2  14      924.32      943.43     45.43 o
  -9   3  14      114.67      129.76      9.46 o
  -8   3  14       21.06       16.29      6.78 o
  -7   3  14      349.67      329.05     17.40 o
  -6   3  14       21.95       22.30     10.31 o
  -5   3  14      387.73      370.96     26.20 o
  -4   3  14      529.23      531.50     32.05 o
  -3   3  14       39.59       45.99     11.98 o
  -2   3  14     1094.59     1038.19     47.94 o
  -1   3  14      966.22      959.60     45.43 o
  -9   4  14       42.51       36.52      8.16 o
  -8   4  14      235.22      229.33     26.06 o
  -7   4  14       39.73       45.99     12.26 o
  -6   4  14      206.63      171.69     19.51 o
  -5   4  14      121.29      131.27     17.56 o
  -4   4  14      159.45      173.91     19.23 o
  -3   4  14     1012.57     1023.14     48.22 o
  -2   4  14      508.97      482.45     30.66 o
  -1   4  14      196.04      225.48     20.90 o
  -9   5  14      657.87      635.74     38.18 o
  -8   5  14        6.52        8.64      9.48 o
  -7   5  14      210.57      235.23     22.30 o
  -6   5  14       54.15       68.84     13.94 o
  -5   5  14      894.63      930.33     47.66 o
  -4   5  14      960.30      990.26     48.22 o
  -3   5  14      271.05      260.87     22.58 o
  -2   5  14      710.96      700.12     37.90 o
  -1   5  14      417.85      420.57     28.99 o
  -8   6  14      521.21      545.16     35.12 o
  -7   6  14       71.59       84.73     15.61 o
  -6   6  14      369.09      399.39     28.71 o
  -5   6  14      487.77      485.79     31.49 o
  -4   6  14      729.42      713.78     40.41 o
  -3   6  14      964.34      966.84     47.94 o
  -2   6  14        4.42        0.56      8.64 o
  -1   6  14      284.41      265.33     23.13 o
  -7   7  14      474.94      471.30     32.05 o
  -6   7  14      179.44      186.46     20.90 o
  -5   7  14      213.48      202.90     20.90 o
  -4   7  14      647.49      678.38     38.74 o
  -3   7  14       56.97       66.33     14.21 o
  -2   7  14      302.52      334.45     26.20 o
  -1   7  14       19.48       25.64     10.87 o
  -6   8  14      230.65      251.95     24.25 o
  -5   8  14      449.17      428.93     30.94 o
  -4   8  14       52.47       39.58     12.26 o
  -3   8  14      281.06      253.63     23.41 o
  -2   8  14      250.36      246.94     23.41 o
  -5  -5  15      362.93      384.34     25.92 o
  -4  -5  15      536.93      552.84     21.38 o
  -3  -5  15      670.43      677.38     35.12 o
  -2  -5  15        4.07        1.25      5.85 o
  -7  -4  15       48.32       51.00     12.54 o
  -6  -4  15       61.31       61.18      8.69 o
  -5  -4  15      440.21      448.39     19.41 o
  -4  -4  15      823.53      851.46     27.59 o
  -3  -4  15       62.16       68.14      9.16 o
  -2  -4  15     1099.07     1156.67     50.86 o
  -1  -4  15      151.19      126.81     17.00 o
  -7  -3  15       20.32       25.08     10.87 o
  -6  -3  15      396.29      421.36     15.55 o
  -5  -3  15      231.49      247.73     14.57 o
  -4  -3  15      213.50      220.13     13.84 o
  -3  -3  15      685.86      709.78     24.14 o
  -2  -3  15       44.00       54.07     12.26 o
  -1  -3  15     1039.90     1017.29     43.48 o
  -8  -2  15      100.91      108.70     17.00 o
  -7  -2  15      398.27      422.45     19.32 o
  -6  -2  15      180.64      186.24     20.35 o
  -5  -2  15      549.36      603.40     23.97 o
  -4  -2  15      313.44      358.92     16.70 o
  -3  -2  15      122.72      129.60     17.28 o
  -2  -2  15      487.23      527.32     29.26 o
  -1  -2  15       33.06       57.69     12.54 o
   0  -2  15     1856.05     1823.88     65.22 o
  -8  -1  15      782.65      884.06     29.80 o
  -7  -1  15       53.22       56.67     12.12 o
  -6  -1  15      566.41      592.22     22.74 o
  -5  -1  15       41.48       48.22     12.26 o
  -4  -1  15      312.35      323.02     24.53 o
  -3  -1  15       71.72       83.75      9.85 o
  -2  -1  15      218.88      266.73     21.46 o
  -1  -1  15      572.74      603.69     31.22 o
   0  -1  15       11.48       38.46     10.87 o
  -8   0  15      393.15      390.40     18.77 o
  -7   0  15      838.53      868.94     29.25 o
  -6   0  15       11.48        6.13      9.20 o
  -5   0  15      465.30      495.82     31.22 o
  -4   0  15        0.74       -2.23      7.80 o
  -3   0  15      781.47      771.75     39.58 o
  -2   0  15      472.81      477.99     29.54 o
  -1   0  15      175.62      198.16     20.07 o
   0   0  15       80.29       75.81     13.66 o
  -8   1  15      761.11      795.44     44.04 o
  -7   1  15       57.98       62.99     14.21 o
  -6   1  15      574.28      585.01     34.84 o
  -5   1  15       42.99       34.00     11.15 o
  -4   1  15      320.65      340.30     25.36 o
  -3   1  15       77.69       82.50     14.21 o
  -2   1  15      219.33      241.64     21.18 o
  -1   1  15      517.85      552.68     32.89 o
  -8   2  15      117.01      113.99     18.12 o
  -7   2  15      386.23      405.24     29.26 o
  -6   2  15      178.50      190.08     20.90 o
  -5   2  15      597.94      629.33     36.23 o
  -4   2  15      323.88      333.89     25.64 o
  -3   2  15      124.92      125.42     17.00 o
  -2   2  15      482.19      526.76     31.77 o
  -1   2  15       33.22       47.10     12.54 o
  -8   3  15       40.50       47.38     13.66 o
  -7   3  15       17.93       13.66     10.31 o
  -6   3  15      390.38      378.21     28.71 o
  -5   3  15      234.71      228.26     22.30 o
  -4   3  15      211.08      204.85     20.62 o
  -3   3  15      675.56      696.77     38.46 o
  -2   3  15       38.81       38.74     11.43 o
  -1   3  15     1010.17     1059.65     49.89 o
  -7   4  15       36.70       32.33     12.26 o
  -6   4  15       61.10       68.56     14.49 o
  -5   4  15      450.09      448.44     30.66 o
  -4   4  15      829.41      890.20     45.15 o
  -3   4  15       61.02       69.68     14.21 o
  -2   4  15     1080.11     1102.58     52.68 o
  -1   4  15      149.00      155.24     18.95 o
  -6   5  15      505.42      540.70     34.56 o
  -5   5  15      376.29      387.13     28.71 o
  -4   5  15      505.97      492.20     32.89 o
  -3   5  15      672.90      695.10     39.02 o
  -2   5  15        4.02       -4.74      8.08 o
  -5   6  15      829.63      853.97     45.43 o
  -4   6  15       82.99       72.46     15.05 o
  -3   6  15      252.83      262.54     23.97 o
 
